# Supplementary material for: Neuroblastoma is associated with alterations in gut microbiome composition subsequent to maternal microbial seeding
Source: eBioMedicine. 2023 Dec 16;99:104917. doi: 10.1016/j.ebiom.2023.104917 (PMC10731604; doi:10.1016/j.ebiom.2023.104917)
Supplement: Tables S1–S18 [file mmc2.xlsx]

## Sheet: Legends
Table	Description
Table S1	Metadata of the 288 samples included in this study.
Table S2	Assessment of microbiome covariate differences between the NB and HC groups.
Table S3	Cumulative and independent contribution of metadata variables to microbiome variation (dbRDA and stepwise dbRDA; FDR by Benjamini-Hochberg) in the NB and HC groups. Cumulative explanatory power and significance level of the included variables are reported
Table S4	Species richness, diversity, and evenness comparisons between the NB, HC, and NB siblings groups (Wilcoxon rank-sum tests).
Table S5	Species relative abundance comparison between the NB and HC groups (Wilcoxon rank-sum tests).
Table S6	Feature importance rankings (25 top ranked SGBs) in Random Forest models built on the NB vs HC samples and on the NB vs NB siblings and HC samples.
Table S7	NB-associated species relative abundance comparison between the NB siblings and NB groups (Wilcoxon rank-sum tests).
Table S8	MetaCyc pathway relative abundance comparison between the NB and HC groups (Wilcoxon rank-sum tests).
Table S9	NB-associated MetaCyc pathway relative abundance comparison between the NB siblings and NB groups (Wilcoxon rank-sum tests).
Table S10	Gut metabolic module relative abundance comparison between the NB and HC groups (Wilcoxon rank-sum tests).
Table S11	Gut-brain module relative abundance comparison between the NB and HC groups (Wilcoxon rank-sum tests).
Table S12	Gut metabolic module hierarchic group relative abundance comparison between the NB and HC groups (Wilcoxon rank-sum tests).
Table S13	NB-associated Gut metabolic module hierarchic group relative abundance comparison between the NB siblings and NB groups (Wilcoxon rank-sum tests).
Table S14	Species richness, diversity, and evenness comparisons between the NB mothers and the HC mothers groups (Wilcoxon rank-sum tests).
Table S15	Species relative abundance comparison between the NB mothers and the HC mothers groups (Wilcoxon rank-sum tests).
Table S16	MetaCyc pathway relative abundance comparison between the NB mothers and the HC mothers groups (Wilcoxon rank-sum tests).
Table S17	Assessment of differences in strain sharing rates between groups (Dunn tests).
Table S18	Assessment of differences in transmissibility of species between the HC mothers and their offspring and NB mothers and their offspring (Chi2 tests).

## Sheet: Table S1
sampleID	age_years	sex	mode_delivery	feeding_mode	antibiotic_intake	BSS	familyID	mother_subjectID	sibling_subjectID	group	n_of_reads	n_of_bases	min_read_length	median_read_length	max_read_length
NB_CTR1	2.6	M	vaginal	breastmilk	no	3	NB_CTR1	NB_M_CTR1	NB_CTR2	Controls	61024078	8441608905	75	151	151
NB_CTR10	3.2	F	vaginal	breastmilk	yes	4	NB_CTR10	NB_M_CTR9	NA	Controls	65318019	9069455449	75	151	151
NB_CTR12	10.3	M	c_section	formula	no	3	NB_CTR12	NB_M_CTR11	NA	Controls	29535413	4052087266	75	151	151
NB_CTR13	3.3	M	c_section	breastmilk	no	2	NB_CTR13	NB_M_CTR12	NA	Controls	58600624	8198144946	75	151	151
NB_CTR14	4.9	M	vaginal	breastmilk	no	2	NB_CTR14	NB_M_CTR13	NA	Controls	48765459	6816330592	75	151	151
NB_CTR15	1.1	F	vaginal	breastmilk	no	3	NB_CTR15	NB_M_CTR14	NA	Controls	86487585	11982574156	75	151	151
NB_CTR16	4.3	F	vaginal	formula	no	3	NB_CTR16	NB_M_CTR15	NB_CTR17;NB_CTR98	Controls	49407058	6933647840	75	151	151
NB_CTR17	1.7	F	vaginal	formula	no	3	NB_CTR16	NB_M_CTR15	NB_CTR16;NB_CTR98	Controls	64764514	9044079523	75	151	151
NB_CTR19	0.6	F	c_section	breastmilk	no	3	NB_CTR19	NB_M_CTR17	NA	Controls	50613840	7103460928	75	151	151
NB_CTR2	7.1	M	vaginal	breastmilk	yes	3	NB_CTR1	NB_M_CTR1	NB_CTR1	Controls	43789691	6114972896	75	151	151
NB_CTR20	0.5	F	vaginal	formula	no	6	NB_CTR20	NB_M_CTR18	NA	Controls	32237732	4353738775	75	151	151
NB_CTR21	2.5	M	vaginal	formula	no	6	NB_CTR21	NB_M_CTR19	NA	Controls	73501628	10303508767	75	151	151
NB_CTR22	13.6	M	vaginal	breastmilk	no	2	NB_CTR22	NB_M_CTR20	NA	Controls	39309920	5485081076	75	151	151
NB_CTR23	0.3	M	vaginal	breastmilk	no	6	NB_CTR23	NB_M_CTR21	NA	Controls	158384914	23789256798	75	151	151
NB_CTR25	2.8	M	vaginal	formula	no	2	NB_CTR25	NB_M_CTR22	NB_CTR52	Controls	104329120	14510915254	75	151	151
NB_CTR26	9.2	M	vaginal	breastmilk	no	4	NB_CTR26	NA	NA	Controls	137686768	19323489450	75	151	151
NB_CTR28	0.1	F	c_section	breastmilk	no	6	NB_CTR28	NA	NA	Controls	52186579	7335916766	75	151	151
NB_CTR29	1.3	F	c_section	breastmilk	no	4	NB_CTR29	NA	NA	Controls	61217841	8526543308	75	151	151
NB_CTR3	1.2	M	vaginal	breastmilk	no	6	NB_CTR3	NB_M_CTR2	NA	Controls	37298702	5196234150	75	151	151
NB_CTR30	1.5	F	vaginal	breastmilk	no	6	NB_CTR30	NB_M_CTR23	NB_CTR31	Controls	51137577	7112633447	75	151	151
NB_CTR31	0	M	vaginal	breastmilk	no	6	NB_CTR30	NB_M_CTR23	NB_CTR30	Controls	37480254	5191472598	75	151	151
NB_CTR32	3	F	c_section	formula	no	4	NB_CTR32	NB_M_CTR24	NA	Controls	74356847	10367918528	75	151	151
NB_CTR33	0.1	F	vaginal	breastmilk	no	6	NB_CTR33	NA	NA	Controls	58878500	8303870827	75	151	151
NB_CTR34	0.6	F	c_section	breastmilk	no	7	NB_CTR34	NB_M_CTR25	NA	Controls	27924506	3855710757	75	151	151
NB_CTR35	0.3	F	vaginal	breastmilk	no	7	NB_CTR35	NB_M_CTR26	NA	Controls	43338101	6040202363	75	151	151
NB_CTR36	0.2	M	vaginal	breastmilk	no	7	NB_CTR36	NB_M_CTR27	NA	Controls	9989970	1399239148	75	151	151
NB_CTR37	0.3	M	vaginal	breastmilk	NA	7	NB_CTR37	NA	NA	Controls	29537615	4097792215	75	151	151
NB_CTR39	0.5	F	c_section	breastmilk	no	5	NB_CTR39	NB_M_CTR29	NB_CTR40;NB_CTR41	Controls	17410206	2422400283	75	151	151
NB_CTR4	6.7	F	vaginal	breastmilk	no	2	NB_CTR4	NB_M_CTR3	NA	Controls	44548826	6176052392	75	151	151
NB_CTR40	0.5	M	c_section	breastmilk	no	6	NB_CTR39	NB_M_CTR29	NB_CTR39;NB_CTR41	Controls	44581302	6152453582	75	151	151
NB_CTR41	4	F	vaginal	breastmilk	no	3	NB_CTR39	NB_M_CTR29	NB_CTR39;NB_CTR40	Controls	35392433	4954484731	75	151	151
NB_CTR42	0.2	M	c_section	breastmilk	no	6	NB_CTR42	NB_M_CTR30	NA	Controls	60888342	8626544351	75	151	151
NB_CTR43	4.5	F	c_section	formula	no	2	NB_CTR43	NB_M_CTR31	NB_CTR44	Controls	30310395	4309257160	75	151	151
NB_CTR44	4.5	F	c_section	formula	no	4	NB_CTR43	NB_M_CTR31	NB_CTR43	Controls	16747233	2009927778	75	129	151
NB_CTR45	5.8	F	c_section	formula	no	4	NB_CTR45	NB_M_CTR32	NB_CTR46	Controls	79076059	10793066265	75	151	151
NB_CTR46	5.8	M	c_section	formula	no	4	NB_CTR45	NB_M_CTR32	NB_CTR45	Controls	22706873	3158291633	75	151	151
NB_CTR47	12.9	F	vaginal	breastmilk	no	4	NB_CTR47	NA	NA	Controls	39711440	5590915318	75	151	151
NB_CTR48	13.5	M	c_section	formula	no	4	NB_CTR48	NB_M_CTR33	NA	Controls	45801757	6343752755	75	151	151
NB_CTR49	8.2	F	c_section	formula	no	5	NB_CTR49	NB_M_CTR34	NA	Controls	62703069	8633044027	75	151	151
NB_CTR5	0.6	M	vaginal	breastmilk	no	2	NB_CTR5	NB_M_CTR4	NA	Controls	60299014	8399003139	75	151	151
NB_CTR50	8.2	F	vaginal	breastmilk	no	3	NB_CTR50	NB_M_CTR35	NA	Controls	100821157	14162534344	75	151	151
NB_CTR51	13.5	F	c_section	breastmilk	no	2	NB_CTR51	NB_M_CTR36	NA	Controls	54405956	7600928975	75	151	151
NB_CTR52	0.3	F	vaginal	formula	no	7	NB_CTR25	NB_M_CTR22	NB_CTR25	Controls	65590505	9214166610	75	151	151
NB_CTR53	0.4	M	vaginal	formula	no	7	NB_CTR53	NB_M_CTR37	NA	Controls	18331355	2528828366	75	151	151
NB_CTR54	8.8	M	c_section	formula	no	2	NB_CTR54	NB_M_CTR38	NA	Controls	53373234	7385380259	75	151	151
NB_CTR55	6.6	F	vaginal	breastmilk	no	6	NB_CTR55	NB_M_CTR39	NA	Controls	61215512	8536122611	75	151	151
NB_CTR56	6.4	F	vaginal	breastmilk	no	2	NB_CTR56	NB_M_CTR41	NB_CTR57	Controls	61198402	9194186649	75	151	151
NB_CTR57	2.9	F	vaginal	breastmilk	no	2	NB_CTR56	NB_M_CTR41	NB_CTR56	Controls	49956010	7511305063	75	151	151
NB_CTR58	7.7	M	c_section	breastmilk	no	3	NB_CTR58	NB_M_CTR42	NB_CTR59	Controls	80523681	12101260518	75	151	151
NB_CTR59	2.8	M	c_section	breastmilk	no	4	NB_CTR58	NB_M_CTR42	NB_CTR58	Controls	153506594	23090446304	75	151	151
NB_CTR6	1.1	F	vaginal	breastmilk	no	3	NB_CTR6	NB_M_CTR5	NA	Controls	64467957	9026693449	75	151	151
NB_CTR60	0.8	M	c_section	breastmilk	no	4	NB_CTR60	NB_M_CTR43	NA	Controls	90552892	13610153257	75	151	151
NB_CTR61	6.6	F	c_section	breastmilk	no	3	NB_CTR61	NB_M_CTR44	NA	Controls	118002459	17726312836	75	151	151
NB_CTR62	4.6	M	vaginal	breastmilk	no	5	NB_CTR62	NB_M_CTR45	NB_CTR63	Controls	35898987	5391209341	75	151	151
NB_CTR63	10.7	M	vaginal	breastmilk	no	4	NB_CTR62	NB_M_CTR45	NB_CTR62	Controls	74325948	11167242993	75	151	151
NB_CTR64	6.5	F	vaginal	breastmilk	no	4	NB_CTR64	NB_M_CTR46	NB_CTR65	Controls	20038385	3011529835	75	151	151
NB_CTR65	2.3	M	vaginal	breastmilk	no	5	NB_CTR64	NB_M_CTR46	NB_CTR64	Controls	63416287	9527788400	75	151	151
NB_CTR66	6.4	F	vaginal	formula	no	4	NB_CTR66	NB_M_CTR47	NA	Controls	97196648	14622628295	75	151	151
NB_CTR67	2.5	F	vaginal	breastmilk	no	4	NB_CTR67	NB_M_CTR48	NB_CTR68	Controls	83244694	12496986068	75	151	151
NB_CTR68	7.5	F	vaginal	breastmilk	no	4	NB_CTR67	NB_M_CTR48	NB_CTR67	Controls	56512700	8493146397	75	151	151
NB_CTR69	6.8	M	c_section	breastmilk	no	3	NB_CTR69	NB_M_CTR49	NB_CTR70	Controls	51245545	7691796166	75	151	151
NB_CTR7	1.1	M	vaginal	breastmilk	no	4	NB_CTR7	NB_M_CTR6	NB_CTR94	Controls	44540043	5985486330	75	151	151
NB_CTR70	7.8	M	c_section	breastmilk	no	3	NB_CTR69	NB_M_CTR49	NB_CTR69	Controls	61032549	9170969668	75	151	151
NB_CTR71	6.8	F	vaginal	breastmilk	no	3	NB_CTR71	NB_M_CTR50	NB_CTR72;NB_CTR73	Controls	66316211	9969284238	75	151	151
NB_CTR72	10.5	M	vaginal	breastmilk	no	3	NB_CTR71	NB_M_CTR50	NB_CTR71;NB_CTR73	Controls	50098566	7530004362	75	151	151
NB_CTR73	8.7	M	vaginal	breastmilk	no	2	NB_CTR71	NB_M_CTR50	NB_CTR71;NB_CTR72	Controls	80416702	12084876740	75	151	151
NB_CTR74	11.4	F	vaginal	breastmilk	no	4	NB_CTR74	NB_M_CTR51	NB_CTR75	Controls	58468605	8767390446	75	151	151
NB_CTR75	2.8	F	vaginal	breastmilk	no	5	NB_CTR74	NB_M_CTR51	NB_CTR74	Controls	90504228	13588333008	75	151	151
NB_CTR76	7	F	vaginal	breastmilk	no	4	NB_CTR76	NB_M_CTR52	NA	Controls	85872536	12904230617	75	151	151
NB_CTR77	9.6	M	c_section	breastmilk	no	3	NB_CTR77	NB_M_CTR53	NB_CTR78;NB_CTR79	Controls	60180656	9039551861	75	151	151
NB_CTR78	5.8	M	c_section	breastmilk	no	3	NB_CTR77	NB_M_CTR53	NB_CTR77;NB_CTR79	Controls	57883323	8690556150	75	151	151
NB_CTR79	5.8	M	c_section	breastmilk	no	3	NB_CTR77	NB_M_CTR53	NB_CTR77;NB_CTR78	Controls	54826722	8235060533	75	151	151
NB_CTR8	4.2	F	vaginal	breastmilk	no	2	NB_CTR8	NB_M_CTR7	NA	Controls	56835464	7874427273	75	151	151
NB_CTR80	5.9	M	c_section	formula	no	4	NB_CTR80	NB_M_CTR54	NB_CTR81;NB_CTR82	Controls	42696133	6414806970	75	151	151
NB_CTR81	5.9	M	c_section	formula	no	4	NB_CTR80	NB_M_CTR54	NB_CTR80;NB_CTR82	Controls	56942935	8546068200	75	151	151
NB_CTR82	5.9	F	c_section	formula	no	4	NB_CTR80	NB_M_CTR54	NB_CTR80;NB_CTR81	Controls	51010631	7664572989	75	151	151
NB_CTR83	0.8	F	c_section	breastmilk	no	6	NB_CTR83	NB_M_CTR55	NA	Controls	15676452	2353037820	75	151	151
NB_CTR84	1.8	M	c_section	breastmilk	no	2	NB_CTR84	NB_M_CTR56	NA	Controls	16612849	2495387409	75	151	151
NB_CTR85	1	M	vaginal	breastmilk	no	6	NB_CTR85	NA	NA	Controls	15156798	2275736043	75	151	151
NB_CTR86	0.8	M	c_section	breastmilk	no	5	NB_CTR86	NB_M_CTR57	NA	Controls	17247556	2588795098	75	151	151
NB_CTR87	4.4	F	vaginal	breastmilk	no	3	NB_CTR87	NB_M_CTR58	NB_CTR88	Controls	18559576	2786355562	75	151	151
NB_CTR88	2.4	F	vaginal	breastmilk	no	4	NB_CTR87	NB_M_CTR58	NB_CTR87	Controls	18054061	2710445731	75	151	151
NB_CTR89	1.5	F	vaginal	breastmilk	no	2	NB_CTR89	NB_M_CTR59	NB_CTR90	Controls	16066717	2414511030	75	151	151
NB_CTR9	4.8	F	vaginal	breastmilk	no	5	NB_CTR9	NB_M_CTR8	NA	Controls	79981174	11157371113	75	151	151
NB_CTR90	0.1	M	vaginal	breastmilk	no	7	NB_CTR89	NB_M_CTR59	NB_CTR89	Controls	16321264	2444105480	75	151	151
NB_CTR91	1	F	c_section	breastmilk	no	3	NB_CTR91	NB_M_CTR60	NA	Controls	15938404	2393621497	75	151	151
NB_CTR92	1.1	M	c_section	breastmilk	no	5	NB_CTR92	NB_M_CTR61	NA	Controls	17007878	2554441195	75	151	151
NB_CTR93	0.1	F	vaginal	breastmilk	no	7	NB_CTR93	NB_M_CTR62	NA	Controls	22629277	3396208115	75	151	151
NB_CTR94	0.4	F	vaginal	breastmilk	no	7	NB_CTR7	NB_M_CTR6	NB_CTR7	Controls	23759449	3563474624	75	151	151
NB_CTR95	1.4	M	vaginal	formula	no	6	NB_CTR95	NB_M_CTR63	NA	Controls	202162332	30366174495	75	151	151
NB_CTR96	0.2	M	c_section	formula	no	6	NB_CTR96	NB_M_CTR64	NA	Controls	18284191	2747056651	75	151	151
NB_CTR97	0.4	M	vaginal	formula	no	6	NB_CTR97	NB_M_CTR65	NA	Controls	57631749	8628722934	75	150	151
NB_CTR98	1.5	M	vaginal	formula	no	6	NB_CTR16	NB_M_CTR15	NB_CTR16;NB_CTR17	Controls	41647089	6234825753	75	150	151
NB_CTR99	3.7	M	vaginal	breastmilk	no	4	NB_CTR99	NB_M_CTR66	NB_CTR100	Controls	23116539	3444263808	75	150	151
NB_F_PZ13A	0.3	F	NA	NA	NA	7	NB_F_PZ13	NB_PZ13	NB_M_PZ13	Siblings_patients	28819236	4311991693	75	150	151
NB_F_PZ18A	11	F	NA	NA	NA	5	NB_F_PZ18	NB_PZ18	NB_M_PZ18	Siblings_patients	15443465	2318020850	75	151	151
NB_F_PZ28A	3	M	NA	NA	NA	5	NB_F_PZ28	NB_PZ28	NB_M_PZ28	Siblings_patients	13812818	2072801698	75	151	151
NB_F_PZ28B	10.5	M	NA	NA	NA	3	NB_F_PZ28	NB_PZ28	NB_M_PZ28	Siblings_patients	11122215	1670015588	75	151	151
NB_F_PZ36A	13.2	F	NA	NA	NA	2	NB_F_PZ36	NB_PZ36	NB_M_PZ36	Siblings_patients	32845154	4920745299	75	150	151
NB_F_PZ36B	4.7	F	NA	NA	NA	4	NB_F_PZ36	NB_PZ36	NB_M_PZ36	Siblings_patients	13002441	1913335289	75	150	151
NB_F_PZ37A	2.7	M	NA	NA	NA	3	NB_F_PZ37	NB_PZ37	NB_M_PZ37	Siblings_patients	20152832	3012366835	75	150	151
NB_F_PZ42A	18.6	F	NA	NA	NA	4	NB_F_PZ42	NB_PZ42	NA	Siblings_patients	18470905	2758456081	75	150	151
NB_F_PZ42B	2.2	M	NA	NA	NA	6	NB_F_PZ42	NB_PZ42	NB_M_PZ42	Siblings_patients	20088565	3000932009	75	150	151
NB_F_Z32	19.7	M	NA	NA	NA	5	NB_F_PZ32	NB_PZ32	NB_M_PZ32	Siblings_patients	30904667	4614348475	75	150	151
NB_F_Z55	5.1	M	NA	NA	NA	4	NB_F_PZ55	NB_PZ55	NB_M_PZ55	Siblings_patients	46743967	6937496086	75	150	151
NB_F_Z59	14.3	M	NA	NA	NA	3	NB_F_PZ59	NB_PZ59	NB_M_PZ59	Siblings_patients	29314326	4358531064	75	150	151
NB_F_Z60	22.1	F	NA	NA	NA	4	NB_F_PZ60	NB_PZ60	NB_M_PZ60	Siblings_patients	16475557	2432607845	75	150	151
NB_M_CTR1	37.9	F	NA	NA	no	3	NB_CTR1	NA	NA	Mothers_Controls	87490754	12263110747	75	151	151
NB_M_CTR10	43.4	F	NA	NA	no	4	NB_CTR11	NA	NA	Mothers_Controls	61932585	8562678796	75	151	151
NB_M_CTR12	44.6	F	NA	NA	no	3	NB_CTR13	NA	NA	Mothers_Controls	76417594	10732749696	75	151	151
NB_M_CTR13	29.9	F	NA	NA	no	2	NB_CTR14	NA	NB_M_CTR14	Mothers_Controls	55964612	7731745369	75	151	151
NB_M_CTR14	33.6	F	NA	NA	no	3	NB_CTR15	NA	NB_M_CTR13	Mothers_Controls	32136088	4466579883	75	151	151
NB_M_CTR15	32.6	F	NA	NA	no	4	NB_M_PZ15	NB_PZ15	NA	Mothers_patients	22313485	3070433084	75	151	151
NB_M_CTR16	42.7	F	NA	NA	no	2	NB_M_PZ16	NB_PZ16	NA	Mothers_patients	19239070	2643311838	75	151	151
NB_M_CTR19	34	F	NA	NA	no	1	NB_CTR21	NA	NA	Mothers_Controls	104006552	14533359719	75	151	151
NB_M_CTR2	33.8	F	NA	NA	no	3	NB_CTR3	NA	NA	Mothers_Controls	40175424	5556202885	75	151	151
NB_M_CTR20	49.4	F	NA	NA	no	2	NB_CTR22	NA	NA	Mothers_Controls	42921779	6030851244	75	151	151
NB_M_CTR21	NA	F	NA	NA	no	4	NB_CTR23	NA	NA	Mothers_Controls	33065836	4628540119	75	151	151
NB_M_CTR22	38.5	F	NA	NA	no	3	NB_CTR25	NA	NA	Mothers_Controls	46815081	6489818556	75	151	151
NB_M_CTR23	NA	F	NA	NA	no	3	NB_CTR30	NA	NA	Mothers_Controls	51542073	7147726509	75	151	151
NB_M_CTR25	38.1	F	NA	NA	no	3	NB_CTR34	NA	NA	Mothers_Controls	17134398	2386477435	75	151	151
NB_M_CTR26	33.8	F	NA	NA	no	4	NB_CTR35	NA	NA	Mothers_Controls	75992087	10442955924	75	151	151
NB_M_CTR28	NA	F	NA	NA	no	3	NB_CTR38	NA	NA	Mothers_Controls	76220467	10474353568	75	151	151
NB_M_CTR29	35.5	F	NA	NA	no	4	NB_CTR39	NA	NA	Mothers_Controls	86503240	11953738193	75	151	151
NB_M_CTR3	48.6	F	NA	NA	no	5	NB_CTR4	NA	NA	Mothers_Controls	81633400	11382984231	75	151	151
NB_M_CTR30	27.3	F	NA	NA	no	4	NB_CTR42	NA	NA	Mothers_Controls	58160220	8104898722	75	151	151
NB_M_CTR31	34.4	F	NA	NA	no	3	NB_CTR43	NA	NA	Mothers_Controls	60628005	8436863397	75	151	151
NB_M_CTR32	46.4	F	NA	NA	no	2	NB_M_PZ32	NB_PZ32	NA	Mothers_patients	14243763	1939170254	75	151	151
NB_M_CTR33	46.5	F	NA	NA	no	4	NB_CTR48	NA	NA	Mothers_Controls	46474853	6340451868	75	151	151
NB_M_CTR34	29.1	F	NA	NA	no	4	NB_CTR49	NA	NA	Mothers_Controls	103247274	14304195728	75	151	151
NB_M_CTR35	45	F	NA	NA	no	2	NB_CTR50	NA	NA	Mothers_Controls	52570073	7270870678	75	151	151
NB_M_CTR36	42.1	F	NA	NA	no	3	NB_CTR51	NA	NA	Mothers_Controls	31673988	4452064733	75	151	151
NB_M_CTR37	38.2	F	NA	NA	no	2	NB_CTR53	NA	NA	Mothers_Controls	52457076	7223041325	75	151	151
NB_M_CTR39	40.2	F	NA	NA	no	6	NB_CTR55	NA	NA	Mothers_Controls	65300914	9171796055	75	151	151
NB_M_CTR4	36.8	F	NA	NA	no	2	NB_CTR5	NA	NA	Mothers_Controls	52775672	7386826853	75	151	151
NB_M_CTR41	30.8	F	NA	NA	no	3	NB_CTR56	NA	NA	Mothers_Controls	104691565	15730699917	75	151	151
NB_M_CTR42	39.7	F	NA	NA	no	3	NB_CTR58	NA	NA	Mothers_Controls	76718740	11519086641	75	151	151
NB_M_CTR43	33.5	F	NA	NA	no	3	NB_CTR60	NA	NA	Mothers_Controls	77816304	11691114392	75	151	151
NB_M_CTR44	46.9	F	NA	NA	no	3	NB_CTR61	NA	NA	Mothers_Controls	73293310	11007541980	75	151	151
NB_M_CTR45	45.1	F	NA	NA	no	5	NB_CTR62	NA	NA	Mothers_Controls	84578098	12706744914	75	151	151
NB_M_CTR46	32.5	F	NA	NA	no	4	NB_CTR64	NA	NA	Mothers_Controls	71962319	10808774779	75	151	151
NB_M_CTR47	40.5	F	NA	NA	no	4	NB_CTR66	NA	NA	Mothers_Controls	96754990	14532911527	75	151	151
NB_M_CTR48	35.6	F	NA	NA	no	3	NB_CTR67	NA	NA	Mothers_Controls	86435174	12986478332	75	151	151
NB_M_CTR49	36.7	F	NA	NA	no	3	NB_CTR69	NA	NA	Mothers_Controls	73929735	11109282234	75	151	151
NB_M_CTR5	34.4	F	NA	NA	no	2	NB_CTR6	NA	NA	Mothers_Controls	52240323	7333393938	75	151	151
NB_M_CTR50	38.9	F	NA	NA	no	4	NB_CTR71	NA	NA	Mothers_Controls	108242412	16249634114	75	151	151
NB_M_CTR51	36.6	F	NA	NA	no	4	NB_CTR74	NA	NA	Mothers_Controls	147274651	22095765839	75	151	151
NB_M_CTR52	46.1	F	NA	NA	no	4	NB_CTR76	NA	NA	Mothers_Controls	113317100	17025624846	75	151	151
NB_M_CTR53	39.4	F	NA	NA	no	3	NB_CTR77	NA	NA	Mothers_Controls	73966091	11112144421	75	151	151
NB_M_CTR54	47.9	F	NA	NA	no	4	NB_CTR80	NA	NA	Mothers_Controls	118010641	17728539851	75	151	151
NB_M_CTR55	33.2	F	NA	NA	no	3	NB_CTR83	NA	NA	Mothers_Controls	16367519	2456767817	75	151	151
NB_M_CTR56	32.8	F	NA	NA	no	2	NB_CTR84	NA	NA	Mothers_Controls	67798001	10182939874	75	151	151
NB_M_CTR57	31.1	F	NA	NA	no	4	NB_CTR86	NA	NA	Mothers_Controls	11606504	1743583453	75	151	151
NB_M_CTR58	31.1	F	NA	NA	no	3	NB_CTR87	NA	NA	Mothers_Controls	33307116	4989406511	75	151	151
NB_M_CTR59	31.2	F	NA	NA	no	2	NB_CTR89	NA	NA	Mothers_Controls	19309528	2899344652	75	151	151
NB_M_CTR6	35.4	F	NA	NA	no	5	NB_CTR7	NA	NA	Mothers_Controls	25568162	3594821034	75	151	151
NB_M_CTR60	32.8	F	NA	NA	no	3	NB_CTR91	NA	NA	Mothers_Controls	14323990	2150714709	75	151	151
NB_M_CTR61	31.3	F	NA	NA	no	3	NB_CTR92	NA	NA	Mothers_Controls	24281954	3644656936	75	151	151
NB_M_CTR62	32.7	F	NA	NA	no	3	NB_CTR93	NA	NA	Mothers_Controls	15402927	2312377469	75	151	151
NB_M_CTR63	40.2	F	NA	NA	no	6	NB_CTR95	NA	NA	Mothers_Controls	19444937	2919843721	75	151	151
NB_M_CTR64	35.2	F	NA	NA	no	3	NB_CTR96	NA	NA	Mothers_Controls	18609467	2794780454	75	151	151
NB_M_CTR65	37.4	F	NA	NA	no	2	NB_CTR97	NA	NA	Mothers_Controls	41079378	6129745970	75	150	151
NB_M_CTR66	38.3	F	NA	NA	no	4	NB_CTR99	NA	NA	Mothers_Controls	46326110	6921495227	75	150	151
NB_M_CTR7	36.3	F	NA	NA	no	1	NB_CTR8	NA	NA	Mothers_Controls	45804632	6407650773	75	151	151
NB_M_CTR8	47	F	NA	NA	no	5	NB_CTR9	NA	NA	Mothers_Controls	58845626	8186780907	75	151	151
NB_M_CTR9	NA	F	NA	NA	no	2	NB_CTR10	NA	NA	Mothers_Controls	90516254	12620768744	75	151	151
NB_M_PZ1	26.7	F	NA	NA	no	3	NB_M_PZ1	NB_PZ1	NA	Mothers_patients	47268471	6301000805	75	151	151
NB_M_PZ10	NA	F	NA	NA	no	4	NB_M_PZ10	NB_PZ10	NA	Mothers_patients	41734183	5704389856	75	151	151
NB_M_PZ11	39.7	F	NA	NA	no	4	NB_M_PZ11	NB_PZ11	NA	Mothers_patients	56134204	7860090398	75	151	151
NB_M_PZ12	43.8	F	NA	NA	no	3	NB_M_PZ12	NB_PZ12	NA	Mothers_patients	170690332	25652617380	75	151	151
NB_M_PZ13	37.6	F	NA	NA	no	3	NB_M_PZ13	NB_PZ13	NA	Mothers_patients	71250140	10700295283	75	151	151
NB_M_PZ14	31.9	F	NA	NA	no	5	NB_M_PZ14	NB_PZ14	NA	Mothers_patients	87378283	13124092044	75	151	151
NB_M_PZ15	42.5	F	NA	NA	no	3	NB_CTR16	NA	NA	Mothers_Controls	62719410	9422070927	75	151	151
NB_M_PZ16	48.3	F	NA	NA	yes	3	NB_CTR18	NA	NA	Mothers_Controls	47425659	7117883146	75	151	151
NB_M_PZ17	24.6	F	NA	NA	no	4	NB_M_PZ17	NB_PZ17	NA	Mothers_patients	97579377	14647249379	75	151	151
NB_M_PZ18	35.8	F	NA	NA	no	3	NB_M_PZ18	NB_PZ18	NA	Mothers_patients	75106484	11278468488	75	151	151
NB_M_PZ19_1	24.2	F	NA	NA	no	2	NB_M_PZ19	NB_PZ19	NA	Mothers_patients	92241252	13842958258	75	151	151
NB_M_PZ19_2	24.2	F	NA	NA	no	2	NB_M_PZ19	NB_PZ19	NA	Mothers_patients	146769702	22027389513	75	151	151
NB_M_PZ2	35.7	F	NA	NA	no	3	NB_M_PZ2	NB_PZ2	NA	Mothers_patients	60044760	8431980470	75	151	151
NB_M_PZ20	28.8	F	NA	NA	no	3	NB_M_PZ20	NB_PZ20	NA	Mothers_patients	83042256	12466266217	75	151	151
NB_M_PZ21	31.3	F	NA	NA	no	4	NB_M_PZ21	NB_PZ21	NA	Mothers_patients	58686519	8821017465	75	151	151
NB_M_PZ22	46.5	F	NA	NA	no	4	NB_M_PZ22	NB_PZ22	NA	Mothers_patients	73554162	11050654069	75	151	151
NB_M_PZ23	34.9	F	NA	NA	no	1	NB_M_PZ23	NB_PZ23	NA	Mothers_patients	12670293	1899935296	75	151	151
NB_M_PZ24	38.3	F	NA	NA	no	3	NB_M_PZ24	NB_PZ24	NA	Mothers_patients	12435005	1868652205	75	151	151
NB_M_PZ25	41.1	F	NA	NA	no	4	NB_M_PZ25	NB_PZ25	NA	Mothers_patients	17543606	2632602339	75	151	151
NB_M_PZ26	30.2	F	NA	NA	no	3	NB_M_PZ26	NB_PZ26	NA	Mothers_patients	17852709	2679857099	75	151	151
NB_M_PZ27	37.8	F	NA	NA	no	1	NB_M_PZ27	NB_PZ27	NA	Mothers_patients	14273742	2143919700	75	151	151
NB_M_PZ28	39.1	F	NA	NA	no	2	NB_M_PZ28	NB_PZ28	NA	Mothers_patients	15479837	2325376213	75	151	151
NB_M_PZ29	41.6	F	NA	NA	no	2	NB_M_PZ29	NB_PZ29	NA	Mothers_patients	9051636	1357557437	75	151	151
NB_M_PZ3	39	F	NA	NA	no	1	NB_M_PZ3	NB_PZ3	NA	Mothers_patients	60907818	8484041240	75	151	151
NB_M_PZ31	40.9	F	NA	NA	no	2	NB_M_PZ31	NB_PZ31	NA	Mothers_patients	8814441	1323684352	75	151	151
NB_M_PZ32	47.5	F	NA	NA	no	4	NB_CTR45	NA	NA	Mothers_Controls	14927036	2241950067	75	151	151
NB_M_PZ33	34.5	F	NA	NA	no	6	NB_M_PZ33	NB_PZ33	NA	Mothers_patients	17701961	2659412972	75	151	151
NB_M_PZ34	32.7	F	NA	NA	no	2	NB_M_PZ34	NB_PZ34	NA	Mothers_patients	47729936	7100825091	75	150	151
NB_M_PZ35	33	F	NA	NA	no	6	NB_M_PZ35	NB_PZ35	NA	Mothers_patients	44153940	6585182870	75	150	151
NB_M_PZ36	42.5	F	NA	NA	no	3	NB_M_PZ36	NB_PZ36	NA	Mothers_patients	74561820	11153988528	75	150	151
NB_M_PZ37	35.7	F	NA	NA	no	3	NB_M_PZ37	NB_PZ37	NA	Mothers_patients	31433610	4694253245	75	150	151
NB_M_PZ38	36.3	F	NA	NA	no	6	NB_M_PZ38	NB_PZ38	NA	Mothers_patients	34177417	5103219008	75	150	151
NB_M_PZ39	46.3	F	NA	NA	no	3	NB_M_PZ39	NB_PZ39	NA	Mothers_patients	21704145	3247156019	75	150	151
NB_M_PZ4	25.3	F	NA	NA	no	3	NB_M_PZ4	NB_PZ4	NA	Mothers_patients	91371780	12781828677	75	151	151
NB_M_PZ40	NA	F	NA	NA	no	3	NB_M_PZ40	NB_PZ40	NA	Mothers_patients	56399481	8434995499	75	150	151
NB_M_PZ42	37.7	F	NA	NA	no	3	NB_M_PZ42	NB_PZ42	NA	Mothers_patients	37759880	5647295521	75	150	151
NB_M_PZ43	38.8	F	NA	NA	no	2	NB_M_PZ43	NB_PZ43	NA	Mothers_patients	34050262	5100238030	75	150	151
NB_M_PZ44	40.7	F	NA	NA	no	3	NB_M_PZ44	NB_PZ44	NA	Mothers_patients	25949909	3879542132	75	150	151
NB_M_PZ45	34.9	F	NA	NA	no	3	NB_M_PZ45	NB_PZ45	NA	Mothers_patients	27292265	4082414562	75	150	151
NB_M_PZ47	46.4	F	NA	NA	no	4	NB_M_PZ47	NB_PZ47	NA	Mothers_patients	31389615	4689767418	75	150	151
NB_M_PZ48	33.2	F	NA	NA	no	2	NB_M_PZ48	NB_PZ48	NA	Mothers_patients	109450680	16374502943	75	150	151
NB_M_PZ5	35.7	F	NA	NA	yes	3	NB_M_PZ5	NB_PZ5	NA	Mothers_patients	58064123	8053386881	75	151	151
NB_M_PZ50	41.5	F	NA	NA	no	3	NB_M_PZ50	NB_PZ50	NA	Mothers_patients	18788091	2794766516	75	150	151
NB_M_PZ51	22.3	F	NA	NA	no	3	NB_M_PZ51	NB_PZ51	NA	Mothers_patients	17871250	2669373893	75	150	151
NB_M_PZ52	47.8	F	NA	NA	no	4	NB_M_PZ52	NB_PZ52	NA	Mothers_patients	36148299	5408968599	75	150	151
NB_M_PZ53	36.7	F	NA	NA	no	4	NB_M_PZ53	NB_PZ53	NA	Mothers_patients	12526957	1870543128	75	150	151
NB_M_PZ54	35.6	F	NA	NA	no	3	NB_M_PZ54	NB_PZ54	NA	Mothers_patients	133155017	19849881622	75	150	151
NB_M_PZ55	39.6	F	NA	NA	no	4	NB_M_PZ55	NB_PZ55	NA	Mothers_patients	35076480	5213681277	75	150	151
NB_M_PZ56	27.1	F	NA	NA	no	3	NB_M_PZ56	NB_PZ56	NA	Mothers_patients	137774672	20415300565	75	150	151
NB_M_PZ57	40.3	F	NA	NA	no	2	NB_M_PZ57	NB_PZ57	NA	Mothers_patients	45363808	6715203274	75	150	151
NB_M_PZ58	47.1	F	NA	NA	no	6	NB_M_PZ58	NB_PZ58	NA	Mothers_patients	68124933	10175888941	75	150	151
NB_M_PZ59	48.8	F	NA	NA	no	3	NB_M_PZ59	NB_PZ59	NA	Mothers_patients	54677861	8070851858	75	150	151
NB_M_PZ6	49.3	F	NA	NA	no	3	NB_M_PZ6	NB_PZ6	NA	Mothers_patients	64799446	9099446752	75	151	151
NB_M_PZ60	52.8	F	NA	NA	no	3	NB_M_PZ60	NB_PZ60	NA	Mothers_patients	62853310	9321878595	75	150	151
NB_M_PZ61	43.3	F	NA	NA	no	5	NB_M_PZ61	NB_PZ61	NA	Mothers_patients	38048971	5613367241	75	150	151
NB_M_PZ62	19.9	F	NA	NA	no	5	NB_M_PZ62	NB_PZ62	NA	Mothers_patients	49848786	7374692440	75	150	151
NB_M_PZ7	34	F	NA	NA	no	3	NB_M_PZ7	NB_PZ7	NA	Mothers_patients	37407396	5108214078	75	151	151
NB_M_PZ8	35	F	NA	NA	no	3	NB_M_PZ8	NB_PZ8	NA	Mothers_patients	34424489	4830351536	75	151	151
NB_M_PZ9	36.7	F	NA	NA	no	3	NB_M_PZ9	NB_PZ9	NA	Mothers_patients	36253508	5102842951	75	151	151
NB_PZ1_E1	0.5	F	c_section	breastmilk	no	6	NB_PZ1	NB_PZ1	NB_M_PZ1	Patients	67449030	9404067524	75	151	151
NB_PZ10_E1	4.2	F	c_section	breastmilk	no	2	NB_PZ10	NB_PZ10	NB_M_PZ10	Patients	77596647	10354660557	75	151	151
NB_PZ11_E1	3.7	F	vaginal	formula	no	3	NB_PZ11	NB_PZ11	NB_M_PZ11	Patients	62505569	8579020732	75	151	151
NB_PZ12_E1	0.4	M	vaginal	breastmilk	no	6	NB_PZ12	NB_PZ12	NB_M_PZ12	Patients	87886850	13193805195	75	151	151
NB_PZ13_E1	14.1	M	vaginal	breastmilk	no	2	NB_PZ13	NB_PZ13	NB_M_PZ13	Patients	22775829	3418282018	75	151	151
NB_PZ14_E1	3.7	M	vaginal	breastmilk	no	1	NB_PZ14	NB_PZ14	NB_M_PZ14	Patients	82959257	12459958464	75	151	151
NB_PZ15_E1	0.6	F	vaginal	breastmilk	no	6	NB_PZ15	NB_PZ15	NB_M_PZ15	Patients	129380328	19433172473	75	151	151
NB_PZ16_E1	4.9	F	vaginal	breastmilk	no	1	NB_PZ16	NB_PZ16	NB_M_PZ16	Patients	63919992	9606903897	75	151	151
NB_PZ17_E1	0.9	F	vaginal	breastmilk	no	6	NB_PZ17	NB_PZ17	NB_M_PZ17	Patients	10953545	1646283565	75	151	151
NB_PZ18_E1	2.6	M	vaginal	breastmilk	no	2	NB_PZ18	NB_PZ18	NB_M_PZ18	Patients	61337691	9213314585	75	151	151
NB_PZ19_E1	2.6	M	vaginal	breastmilk	no	4	NB_PZ19	NB_PZ19	NB_M_PZ19	Patients	95103507	14266421540	75	151	151
NB_PZ20_E1	0.9	M	vaginal	breastmilk	no	6	NB_PZ20	NB_PZ20	NB_M_PZ20	Patients	92340907	13861682508	75	151	151
NB_PZ21_E1	3.4	F	vaginal	breastmilk	no	4	NB_PZ21	NB_PZ21	NB_M_PZ21	Patients	90905045	13662802068	75	151	151
NB_PZ22_E1	10.1	F	vaginal	breastmilk	no	4	NB_PZ22	NB_PZ22	NB_M_PZ22	Patients	197943147	29714951336	75	151	151
NB_PZ23_E1	0.1	F	c_section	breastmilk	no	7	NB_PZ23	NB_PZ23	NB_M_PZ23	Patients	15689461	2353560524	75	151	151
NB_PZ24_E1	2.5	F	vaginal	breastmilk	no	6	NB_PZ24	NB_PZ24	NB_M_PZ24	Patients	20963864	3148322477	75	151	151
NB_PZ25_E1	16.1	M	vaginal	breastmilk	no	4	NB_PZ25	NB_PZ25	NB_M_PZ25	Patients	16023775	2406263420	75	151	151
NB_PZ26_E1	0.6	F	vaginal	breastmilk	no	7	NB_PZ26	NB_PZ26	NB_M_PZ26	Patients	9233557	1387020029	75	151	151
NB_PZ27_E1	0.9	M	vaginal	formula	no	4	NB_PZ27	NB_PZ27	NB_M_PZ27	Patients	11038532	1657894944	75	151	151
NB_PZ28_E1	7	M	c_section	breastmilk	no	4	NB_PZ28	NB_PZ28	NB_M_PZ28	Patients	7243589	1087557867	75	151	151
NB_PZ29_E1	0.7	F	vaginal	breastmilk	no	6	NB_PZ29	NB_PZ29	NB_M_PZ29	Patients	16360575	2457539785	75	151	151
NB_PZ3_E1	2.3	M	vaginal	formula	no	4	NB_PZ3	NB_PZ3	NB_M_PZ3	Patients	26160415	3636338646	75	151	151
NB_PZ3_E2	2.3	M	vaginal	formula	no	4	NB_PZ3	NB_PZ3	NB_M_PZ3	Patients	31366293	4437612641	75	151	151
NB_PZ30_E1	0.9	M	c_section	formula	no	2	NB_PZ30	NB_PZ30	NB_M_PZ30	Patients	65200928	9786276092	75	151	151
NB_PZ31_E1	4.8	M	vaginal	breastmilk	no	2	NB_PZ31	NB_PZ31	NB_M_PZ31	Patients	267480915	40175275511	75	151	151
NB_PZ32_E1	14.1	F	c_section	breastmilk	no	5	NB_PZ32	NB_PZ32	NB_M_PZ32	Patients	14884009	2233888642	75	151	151
NB_PZ33_E1	0.7	F	vaginal	formula	no	1	NB_PZ33	NB_PZ33	NB_M_PZ33	Patients	47053521	7064807283	75	151	151
NB_PZ34_E1	2.5	M	vaginal	breastmilk	no	2	NB_PZ34	NB_PZ34	NB_M_PZ34	Patients	37364984	5555880662	75	150	151
NB_PZ35_E1	1.8	F	vaginal	formula	no	2	NB_PZ35	NB_PZ35	NB_M_PZ35	Patients	66095238	9898230244	75	150	151
NB_PZ36_E1	14.8	F	vaginal	breastmilk	no	3	NB_PZ36	NB_PZ36	NB_M_PZ36	Patients	53780193	8039693873	75	150	151
NB_PZ37_E1	5.9	M	vaginal	breastmilk	no	3	NB_PZ37	NB_PZ37	NB_M_PZ37	Patients	82448748	12327227399	75	150	151
NB_PZ38_E1	1.8	F	c_section	breastmilk	no	6	NB_PZ38	NB_PZ38	NB_M_PZ38	Patients	47221360	7058079354	75	150	151
NB_PZ39_E1	3.6	M	c_section	breastmilk	no	4	NB_PZ39	NB_PZ39	NB_M_PZ39	Patients	67487629	10111278788	75	150	151
NB_PZ4_E1	2.7	F	c_section	breastmilk	no	3	NB_PZ4	NB_PZ4	NB_M_PZ4	Patients	73941142	10227213119	75	151	151
NB_PZ40_E1	5.9	M	vaginal	breastmilk	no	3	NB_PZ40	NB_PZ40	NB_M_PZ40	Patients	52144641	7782650102	75	150	151
NB_PZ41_E1	2.5	F	vaginal	formula	no	1	NB_PZ41	NB_PZ41	NB_M_PZ41	Patients	35458254	5314960056	75	150	151
NB_PZ42_E1	7.6	F	c_section	formula	no	3	NB_PZ42	NB_PZ42	NB_M_PZ42	Patients	49315957	7369227666	75	150	151
NB_PZ43_E1	0.4	M	vaginal	breastmilk	no	6	NB_PZ43	NB_PZ43	NB_M_PZ43	Patients	62957980	9399394058	75	150	151
NB_PZ44_E1	0.2	M	c_section	breastmilk	no	3	NB_PZ44	NB_PZ44	NB_M_PZ44	Patients	29903005	4470363631	75	150	151
NB_PZ45_E1	4.7	M	c_section	formula	no	5	NB_PZ45	NB_PZ45	NB_M_PZ45	Patients	19733692	2953242313	75	150	151
NB_PZ46_E1	0.4	F	c_section	formula	no	7	NB_PZ46	NB_PZ46	NB_M_PZ46	Patients	21948327	3282477604	75	150	151
NB_PZ47_E1	2.7	M	vaginal	breastmilk	no	2	NB_PZ47	NB_PZ47	NB_M_PZ47	Patients	19715517	2953286619	75	150	151
NB_PZ48_E1	6.4	M	vaginal	breastmilk	no	3	NB_PZ48	NB_PZ48	NB_M_PZ48	Patients	32439229	4851534544	75	150	151
NB_PZ49_E1	1.8	M	vaginal	formula	no	3	NB_PZ49	NB_PZ49	NB_M_PZ49	Patients	13987626	2089224290	75	150	151
NB_PZ5_E1	4.7	M	c_section	breastmilk	no	3	NB_PZ5	NB_PZ5	NB_M_PZ5	Patients	22504687	2989520548	75	150	151
NB_PZ50_E1	4.1	M	c_section	breastmilk	no	3	NB_PZ50	NB_PZ50	NB_M_PZ50	Patients	6818692	1015991368	75	150	151
NB_PZ51_E1	2.3	M	c_section	breastmilk	no	2	NB_PZ51	NB_PZ51	NB_M_PZ51	Patients	33674313	5037648691	75	150	151
NB_PZ52_E1	2.5	M	c_section	breastmilk	no	1	NB_PZ52	NB_PZ52	NB_M_PZ52	Patients	22345932	3344598224	75	150	151
NB_PZ53_E1	0.4	F	c_section	breastmilk	no	6	NB_PZ53	NB_PZ53	NB_M_PZ53	Patients	35990430	5371955620	75	150	151
NB_PZ54_E1	2.9	M	vaginal	breastmilk	no	5	NB_PZ54	NB_PZ54	NB_M_PZ54	Patients	21467264	3192656815	75	150	151
NB_PZ55_E1	0.5	F	vaginal	breastmilk	no	6	NB_PZ55	NB_PZ55	NB_M_PZ55	Patients	78922569	11592004866	75	150	151
NB_PZ56_E1	0.7	M	vaginal	breastmilk	yes	6	NB_PZ56	NB_PZ56	NB_M_PZ56	Patients	83661325	12251115928	75	150	151
NB_PZ57_E1	7.7	F	vaginal	breastmilk	yes	3	NB_PZ57	NB_PZ57	NB_M_PZ57	Patients	65076512	9704139521	75	150	151
NB_PZ58_E1	27.3	F	c_section	formula	no	3	NB_PZ58	NB_PZ58	NB_M_PZ58	Patients	52602801	7786770303	75	150	151
NB_PZ59_E1	11.4	M	c_section	breastmilk	no	1	NB_PZ59	NB_PZ59	NB_M_PZ59	Patients	92614329	13666868335	75	150	151
NB_PZ6_E1	13.6	M	vaginal	breastmilk	no	3	NB_PZ6	NB_PZ6	NB_M_PZ6	Patients	51812328	7087788869	75	151	151
NB_PZ6_E2	13.6	M	vaginal	breastmilk	no	3	NB_PZ6	NB_PZ6	NB_M_PZ6	Patients	56223514	7854422688	75	151	151
NB_PZ60_E1	14.7	M	vaginal	breastmilk	yes	3	NB_PZ60	NB_PZ60	NB_M_PZ60	Patients	55894850	8253954010	75	150	151
NB_PZ61_E1	15.5	F	vaginal	formula	no	2	NB_PZ61	NB_PZ61	NB_M_PZ61	Patients	5044037	739690958	75	150	151
NB_PZ62_E1	0.4	M	vaginal	breastmilk	no	6	NB_PZ62	NB_PZ62	NB_M_PZ62	Patients	52201231	7743460787	75	150	151
NB_PZ7_E1	4	F	vaginal	formula	no	3	NB_PZ7	NB_PZ7	NB_M_PZ7	Patients	27802778	3732773565	75	151	151
NB_PZ8_E1	1.8	M	vaginal	breastmilk	no	3	NB_PZ8	NB_PZ8	NB_M_PZ8	Patients	20228895	2787778687	75	151	151
NB_PZ9_E1	4.8	M	c_section	breastmilk	no	6	NB_PZ9	NB_PZ9	NB_M_PZ9	Patients	54634341	7486980229	75	151	151

## Sheet: Table S2
HC vs NB (positive r: higher values in the HC group)
Covariate	Test	Statistic	Value	P
age_years	Wilcoxon rank-sum test	r	-0.03	0.73363
sex	Chi-squared	X2	0.51227	0.4742
BSS	Wilcoxon rank-sum test	r	-0.13	0.1249
mode_delivery	Chi-squared	X2	0.216	0.6421
feeding_mode	Chi-squared	X2	0.0031814	0.955
HC mothers vs NB mothers (positive r: higher values in the HC mothers group)
Covariate	Test	Statistic	Value	P
age_years	Wilcoxon rank-sum test	r	-0.029202	0.751081
BSS	Wilcoxon rank-sum test	r	-0.0559943	0.543019

## Sheet: Table S3
dbRDA assuming variable independence
Variable	R2	R2adj	P	Padj
Age_years	0.0434002	0.0372286	0.001	0.003
BSS	0.0301369	0.0238797	0.001	0.003
Group	0.0155595	0.0120826	0.002	0.004
Mode_delivery	0.00800592	0.00160595	0.139	0.2085
Sex	0.0070811	0.000675172	0.283	0.287
Feeding_mode	0.00703476	0.000628529	0.287	0.287
stepwise dbRDA
Variable	R2adj	P
Age_years	0.0372286	0.002
Group	0.0477771	0.002
BSS	0.0566595	0.002

## Sheet: Table S4
HC vs NB group (positive r: higher values in the HC group)
Variable	median HC	median NB	W statistic	effect size r	P
Observed richness	148.5	104	2361.5	-0.171349	0.0317936
Simpson's diversity	0.926687	0.903173	2521	-0.125757	0.115089
Pielou evenness	0.664499	0.645076	2629	-0.0948891	0.234457
NB siblings vs NB group (positive r: higher values in the NB siblings group)
Variable	median NB siblings group	median NB	W statistic	effect size r	P
Observed richness	158	104	244	-0.261895	0.0224217
Simpson's diversity	0.951438	0.903173	239	-0.269787	0.0186754
Pielou evenness	0.72563	0.645076	198	-0.334662	0.00352828
HC vs NB siblings (positive r: higher values in the HC group)
Variable	median HC	median NB siblings group	W statistic	effect size r	P
Observed richness	148.5	158	699.5	-0.0815858	0.398708
Simpson's diversity	0.926687	0.951438	766	-0.142884	0.139407
Pielou evenness	0.664499	0.72563	845	-0.215708	0.0256609

## Sheet: Table S5
SGB	median HC	median NB	W statistic	effect size r (positive r: higher values in the HC group)	P	Padj
k__Bacteria|p__Bacteroidetes|c__Bacteroidia|o__Bacteroidales|f__Bacteroidales_unclassified|g__Phocaeicola|s__Phocaeicola_dorei|t__SGB1815	66627	0	1633	0.390045	1.02256e-06	4.39701e-05
k__Bacteria|p__Actinobacteria|c__Actinobacteria|o__Bifidobacteriales|f__Bifidobacteriaceae|g__Bifidobacterium|s__Bifidobacterium_bifidum|t__SGB17256	11175.5	0	1769.5	0.36356	5.22875e-06	0.000112418
k__Bacteria|p__Bacteroidetes|c__Bacteroidia|o__Bacteroidales|f__Rikenellaceae|g__Alistipes|s__Alistipes_finegoldii|t__SGB2301	6436.5	0	2044	0.284801	0.00035896	0.0051451
k__Bacteria|p__Firmicutes|c__Clostridia|o__Clostridiales|f__Lachnospiraceae|g__Lachnospira|s__Lachnospira_eligens|t__SGB5082_group	23763	0	2081.5	0.263308	0.000969478	0.0104219
k__Bacteria|p__Firmicutes|c__Negativicutes|o__Veillonellales|f__Veillonellaceae|g__Dialister|s__Dialister_invisus|t__SGB5825_group	11732.5	0	2123	0.255021	0.00139632	0.010584
k__Bacteria|p__Firmicutes|c__Clostridia|o__Clostridiales|f__Lachnospiraceae|g__Lachnospiraceae_unclassified|s__Eubacterium_rectale|t__SGB4933_group	7933	0	2113.5	0.253728	0.00147684	0.010584
k__Bacteria|p__Actinobacteria|c__Actinobacteria|o__Bifidobacteriales|f__Bifidobacteriaceae|g__Bifidobacterium|s__Bifidobacterium_pseudocatenulatum|t__SGB17237	2740	0	2196	0.236839	0.00300153	0.0161332
k__Bacteria|p__Bacteroidetes|c__Bacteroidia|o__Bacteroidales|f__Bacteroidaceae|g__Bacteroides|s__Bacteroides_fragilis|t__SGB1855_group	3802.5	0	2171	0.238627	0.00278985	0.0161332
k__Bacteria|p__Firmicutes|c__Clostridia|o__Clostridiales|f__Lachnospiraceae|g__Roseburia|s__Roseburia_inulinivorans|t__SGB4940	4291.5	0	2202	0.229263	0.00407028	0.0185009
k__Bacteria|p__Firmicutes|c__Clostridia|o__Clostridiales|f__Ruminococcaceae|g__Gemmiger|s__Gemmiger_formicilis|t__SGB15300	8304.5	0	2225	0.227861	0.00430254	0.0185009
k__Bacteria|p__Bacteroidetes|c__Bacteroidia|o__Bacteroidales|f__Rikenellaceae|g__Alistipes|s__Alistipes_putredinis|t__SGB2318	686.5	0	2243.5	0.221449	0.00552453	0.0215959
k__Bacteria|p__Bacteroidetes|c__Bacteroidia|o__Bacteroidales|f__Bacteroidaceae|g__Bacteroides|s__Bacteroides_uniformis|t__SGB1836_group	128170	177	2233	0.211729	0.00797897	0.0256736
k__Bacteria|p__Bacteroidetes|c__Bacteroidia|o__Bacteroidales|f__Rikenellaceae|g__Alistipes|s__Alistipes_onderdonkii|t__SGB2303	12210	0	2261	0.210473	0.00835884	0.0256736
k__Bacteria|p__Firmicutes|c__Clostridia|o__Clostridiales|f__Lachnospiraceae|g__Roseburia|s__Roseburia_faecis|t__SGB4925	4696.5	0	2251	0.213963	0.00734146	0.0256736
k__Bacteria|p__Firmicutes|c__Clostridia|o__Clostridiales|f__Ruminococcaceae|g__Faecalibacterium|s__Faecalibacterium_prausnitzii|t__SGB15342	103740	973	2250	0.208254	0.00906975	0.0259999
k__Bacteria|p__Firmicutes|c__Clostridia|o__Clostridiales|f__Lachnospiraceae|g__Fusicatenibacter|s__Fusicatenibacter_saccharivorans|t__SGB4874	58484	0	2273.5	0.204226	0.0104992	0.0266862
k__Bacteria|p__Proteobacteria|c__Gammaproteobacteria|o__Enterobacterales|f__Enterobacteriaceae|g__Enterobacter|s__Enterobacter_hormaechei|t__SGB10130_group	0	0	3314	-0.204091	0.0105504	0.0266862
k__Bacteria|p__Verrucomicrobia|c__Verrucomicrobiae|o__Verrucomicrobiales|f__Akkermansiaceae|g__Akkermansia|s__Akkermansia_muciniphila|t__SGB9226	0	0	2388	0.196834	0.0136506	0.0326098
k__Bacteria|p__Actinobacteria|c__Actinobacteria|o__Bifidobacteriales|f__Bifidobacteriaceae|g__Bifidobacterium|s__Bifidobacterium_longum|t__SGB17248	247778	116718	2294	0.190864	0.0167791	0.0379737
k__Bacteria|p__Firmicutes|c__Clostridia|o__Clostridiales|f__Ruminococcaceae|g__Faecalibacterium|s__Faecalibacterium_prausnitzii|t__SGB15316_group	62857	725	2377	0.171526	0.0316177	0.067978
k__Bacteria|p__Firmicutes|c__Clostridia|o__Clostridiales|f__Ruminococcaceae|g__Faecalibacterium|s__Faecalibacterium_prausnitzii|t__SGB15318_group	480	0	2420	0.169736	0.0334378	0.0684678
k__Bacteria|p__Actinobacteria|c__Actinobacteria|o__Bifidobacteriales|f__Bifidobacteriaceae|g__Bifidobacterium|s__Bifidobacterium_breve|t__SGB17247	273.5	0	2483.5	0.147375	0.0648042	0.123885
k__Bacteria|p__Firmicutes|c__Clostridia|o__Clostridiales|f__Ruminococcaceae|g__Candidatus_Cibiobacter|s__Candidatus_Cibiobacter_qucibialis|t__SGB15286	9130	0	2473.5	0.146579	0.0662639	0.123885
k__Bacteria|p__Firmicutes|c__Bacilli|o__Lactobacillales|f__Enterococcaceae|g__Enterococcus|s__Enterococcus_faecium|t__SGB7967	0	0	3337	-0.136792	0.0865283	0.15503
k__Bacteria|p__Bacteroidetes|c__Bacteroidia|o__Bacteroidales|f__Bacteroidaceae|g__Bacteroides|s__Bacteroides_ovatus|t__SGB1871	33390	0	2507	0.133537	0.0942846	0.16217
k__Bacteria|p__Proteobacteria|c__Gammaproteobacteria|o__Enterobacterales|f__Enterobacteriaceae|g__Escherichia|s__Escherichia_coli|t__SGB10068	7871.5	47039	3392.5	-0.123608	0.121429	0.200826
k__Bacteria|p__Firmicutes|c__Clostridia|o__Clostridiales|f__Ruminococcaceae|g__Faecalibacterium|s__Faecalibacterium_prausnitzii|t__SGB15332_group	0	0	2583.5	0.119761	0.13346	0.212548
k__Bacteria|p__Firmicutes|c__Clostridia|o__Clostridiales|f__Lachnospiraceae|g__Blautia|s__Blautia_wexlerae|t__SGB4837_group	61995	24304	2579	0.110401	0.166567	0.2558
k__Bacteria|p__Firmicutes|c__Clostridia|o__Clostridiales|f__Lachnospiraceae|g__Mediterraneibacter|s__Ruminococcus_gnavus|t__SGB4584	3882.5	15282	3303	-0.0994662	0.212652	0.315311
k__Bacteria|p__Firmicutes|c__Clostridia|o__Clostridiales|f__Lachnospiraceae|g__Roseburia|s__Roseburia_intestinalis|t__SGB4951	0	0	2681	0.0875432	0.272679	0.39084
k__Bacteria|p__Bacteroidetes|c__Bacteroidia|o__Bacteroidales|f__Tannerellaceae|g__Parabacteroides|s__Parabacteroides_distasonis|t__SGB1934	12503	20234	3246	-0.0839547	0.292823	0.406174
k__Bacteria|p__Firmicutes|c__Clostridia|o__Clostridiales|f__Clostridiaceae|g__Hungatella|s__Hungatella_hathewayi|t__SGB4742	37.5	21	3183	-0.0673863	0.398475	0.535451
k__Bacteria|p__Actinobacteria|c__Coriobacteriia|o__Coriobacteriales|f__Coriobacteriaceae|g__Collinsella|s__Collinsella_aerofaciens|t__SGB14546_group	452	0	2756	0.0634666	0.426477	0.555713
k__Bacteria|p__Bacteroidetes|c__Bacteroidia|o__Bacteroidales|f__Tannerellaceae|g__Parabacteroides|s__Parabacteroides_merdae|t__SGB1949	0	0	2782	0.0588083	0.461204	0.566622
k__Bacteria|p__Bacteroidetes|c__Bacteroidia|o__Bacteroidales|f__Bacteroidaceae|g__Bacteroides|s__Bacteroides_stercoris|t__SGB1830_group	0	0	3118	-0.0603147	0.449804	0.566622
k__Bacteria|p__Bacteroidetes|c__Bacteroidia|o__Bacteroidales|f__Prevotellaceae|g__Prevotella|s__Prevotella_copri_clade_A|t__SGB1626	0	0	3076.5	-0.0502077	0.529283	0.6322
k__Bacteria|p__Actinobacteria|c__Actinobacteria|o__Bifidobacteriales|f__Bifidobacteriaceae|g__Bifidobacterium|s__Bifidobacterium_dentium|t__SGB17234	0	0	2884.5	0.0332544	0.676915	0.786685
k__Bacteria|p__Firmicutes|c__Clostridia|o__Clostridiales|f__Ruminococcaceae|g__Ruminococcus|s__Ruminococcus_bromii|t__SGB4285_group	2566.5	0	2865	0.0292149	0.714319	0.787583
k__Bacteria|p__Firmicutes|c__Clostridia|o__Clostridiales|f__Ruminococcaceae|g__Ruminococcus|s__Ruminococcus_bicirculans|t__SGB4262	0	0	2869	0.0293015	0.713509	0.787583
k__Bacteria|p__Actinobacteria|c__Actinobacteria|o__Bifidobacteriales|f__Bifidobacteriaceae|g__Bifidobacterium|s__Bifidobacterium_adolescentis|t__SGB17244	0	0	2907	0.016718	0.834076	0.896632
k__Bacteria|p__Bacteroidetes|c__Bacteroidia|o__Bacteroidales|f__Bacteroidales_unclassified|g__Phocaeicola|s__Phocaeicola_vulgatus|t__SGB1814	4825	23180	3001	-0.0118404	0.882059	0.925086
k__Bacteria|p__Firmicutes|c__Negativicutes|o__Veillonellales|f__Veillonellaceae|g__Veillonella|s__Veillonella_parvula|t__SGB6939	2652.5	2325	2983.5	-0.00651313	0.934957	0.957218
k__Bacteria|p__Candidatus_Melainabacteria|c__Candidatus_Melainabacteria_unclassified|o__Candidatus_Gastranaerophilales|f__Candidatus_Gastranaerophilales_unclassified|g__GGB6021|s__GGB6021_SGB8655|t__SGB8655	0	0	2957.5	0.00328849	0.967133	0.967133

## Sheet: Table S6
HC vs NB
Ranking	SGB	Average	Standard deviation
1	k__Bacteria|p__Bacteroidetes|c__Bacteroidia|o__Bacteroidales|f__Bacteroidales_unclassified|g__Phocaeicola|s__Phocaeicola_dorei|t__SGB1815	0.04553044773314616	0.009135496715211692
2	k__Bacteria|p__Actinobacteria|c__Actinobacteria|o__Bifidobacteriales|f__Bifidobacteriaceae|g__Bifidobacterium|s__Bifidobacterium_bifidum|t__SGB17256	0.04359650859612113	0.007571577139107224
3	k__Bacteria|p__Firmicutes|c__Clostridia|o__Clostridiales|f__Clostridiaceae|g__Clostridium|s__Clostridium_SGB6179|t__SGB6179	0.03190137592212171	0.007675084102796898
4	k__Bacteria|p__Firmicutes|c__Bacilli|o__Lactobacillales|f__Streptococcaceae|g__Streptococcus|s__Streptococcus_salivarius|t__SGB8007_group	0.02682059660570442	0.006170336599413727
5	k__Bacteria|p__Actinobacteria|c__Actinobacteria|o__Bifidobacteriales|f__Bifidobacteriaceae|g__Bifidobacterium|s__Bifidobacterium_longum|t__SGB17248	0.025667205352644912	0.006349053172291472
6	k__Bacteria|p__Actinobacteria|c__Actinobacteria|o__Micrococcales|f__Promicromonosporaceae|g__Isoptericola|s__Isoptericola_variabilis|t__SGB17153_group	0.02309143090976456	0.007490331505287171
7	k__Bacteria|p__Firmicutes|c__Clostridia|o__Clostridiales|f__Lachnospiraceae|g__Anaerostipes|s__Anaerostipes_hadrus|t__SGB4540_group	0.021361893293103725	0.006943594512407967
8	k__Bacteria|p__Actinobacteria|c__Actinobacteria|o__Bifidobacteriales|f__Bifidobacteriaceae|g__Bifidobacterium|s__Bifidobacterium_breve|t__SGB17247	0.019275029316683803	0.004067910136206268
9	k__Bacteria|p__Firmicutes|c__Clostridia|o__Clostridiales|f__Ruminococcaceae|g__Ruthenibacterium|s__Ruthenibacterium_lactatiformans|t__SGB15271	0.016994195184539033	0.004219160649071737
10	k__Bacteria|p__Firmicutes|c__Clostridia|o__Clostridiales|f__Lachnospiraceae|g__Lachnospiraceae_unclassified|s__Lachnospiraceae_unclassified_SGB4882|t__SGB4882	0.01520243823198735	0.004831384235830383
11	k__Bacteria|p__Firmicutes|c__Clostridia|o__Clostridiales|f__Clostridiaceae|g__Clostridium|s__Clostridium_sp_NSJ_42|t__SGB6174_group	0.014981668315811502	0.004936361377160591
12	k__Bacteria|p__Firmicutes|c__Clostridia|o__Clostridiales|f__Peptostreptococcaceae|g__GGB4456|s__GGB4456_SGB6141|t__SGB6141	0.014379109371945592	0.005532522054290586
13	k__Bacteria|p__Firmicutes|c__Clostridia|o__Clostridiales|f__Lachnospiraceae|g__Lacrimispora|s__Lacrimispora_amygdalina|t__SGB4716	0.013805728132095584	0.004606917761703914
14	k__Bacteria|p__Firmicutes|c__Clostridia|o__Clostridiales|f__Lachnospiraceae|g__Lachnospiraceae_unclassified|s__Lachnospiraceae_bacterium|t__SGB4767	0.012317819529108822	0.00404816330030919
15	k__Bacteria|p__Bacteroidetes|c__Bacteroidia|o__Bacteroidales|f__Bacteroidaceae|g__Bacteroides|s__Bacteroides_uniformis|t__SGB1836_group	0.012243138281711544	0.003369082622894223
16	k__Bacteria|p__Bacteroidetes|c__Bacteroidia|o__Bacteroidales|f__Tannerellaceae|g__Parabacteroides|s__Parabacteroides_distasonis|t__SGB1934	0.011671933989822518	0.003038161684276305
17	k__Bacteria|p__Bacteroidetes|c__Bacteroidia|o__Bacteroidales|f__Bacteroidaceae|g__Bacteroides|s__Bacteroides_fragilis|t__SGB1855_group	0.01092411231883832	0.003980881231836519
18	k__Bacteria|p__Firmicutes|c__Clostridia|o__Clostridiales|f__Lachnospiraceae|g__GGB3463|s__GGB3463_SGB4621|t__SGB4621	0.00929952423301175	0.003424642080696107
19	k__Bacteria|p__Firmicutes|c__Erysipelotrichia|o__Erysipelotrichales|f__Erysipelotrichaceae|g__Faecalibacillus|s__Faecalibacillus_intestinalis|t__SGB6754	0.009185023040513832	0.0030936216804546388
20	k__Bacteria|p__Firmicutes|c__Negativicutes|o__Veillonellales|f__Veillonellaceae|g__Dialister|s__Dialister_invisus|t__SGB5825_group	0.009141440139684374	0.003217677521744559
21	k__Bacteria|p__Firmicutes|c__Clostridia|o__Clostridiales|f__Oscillospiraceae|g__Dysosmobacter|s__Dysosmobacter_sp_NSJ_60|t__SGB15124	0.009006437750228751	0.0034218399605930997
22	k__Bacteria|p__Bacteroidetes|c__Bacteroidia|o__Bacteroidales|f__Rikenellaceae|g__Alistipes|s__Alistipes_finegoldii|t__SGB2301	0.008852061330638228	0.0032756851237612803
23	k__Bacteria|p__Firmicutes|c__Clostridia|o__Clostridiales|f__Clostridiaceae|g__Clostridium|s__Clostridium_sp_AF20_17LB|t__SGB4714	0.008786207029690164	0.003141658910064751
24	k__Bacteria|p__Firmicutes|c__Bacilli|o__Lactobacillales|f__Streptococcaceae|g__Streptococcus|s__Streptococcus_mitis|t__SGB8163	0.008396145322547092	0.001530263505776428
25	k__Bacteria|p__Proteobacteria|c__Gammaproteobacteria|o__Enterobacterales|f__Enterobacteriaceae|g__Escherichia|s__Escherichia_coli|t__SGB10068	0.008243348091718566	0.001208389174993594
NB siblings and HC (in training only) vs NB
Ranking	SGB	Average	Standard deviation
1	k__Bacteria|p__Actinobacteria|c__Actinobacteria|o__Bifidobacteriales|f__Bifidobacteriaceae|g__Bifidobacterium|s__Bifidobacterium_bifidum|t__SGB17256	0.04488882664598811	0.00987746841182437
2	k__Bacteria|p__Bacteroidetes|c__Bacteroidia|o__Bacteroidales|f__Bacteroidales_unclassified|g__Phocaeicola|s__Phocaeicola_dorei|t__SGB1815	0.03220611203116921	0.008275958265109847
3	k__Bacteria|p__Firmicutes|c__Clostridia|o__Clostridiales|f__Clostridiaceae|g__Clostridium|s__Clostridium_SGB6179|t__SGB6179	0.02533137371146148	0.006508440092357577
4	k__Bacteria|p__Actinobacteria|c__Actinobacteria|o__Bifidobacteriales|f__Bifidobacteriaceae|g__Bifidobacterium|s__Bifidobacterium_longum|t__SGB17248	0.024426041291669823	0.006532019999179242
5	k__Bacteria|p__Firmicutes|c__Clostridia|o__Clostridiales|f__Lachnospiraceae|g__Anaerostipes|s__Anaerostipes_hadrus|t__SGB4540_group	0.023842071884753974	0.008049816823640872
6	k__Bacteria|p__Actinobacteria|c__Actinobacteria|o__Micrococcales|f__Promicromonosporaceae|g__Isoptericola|s__Isoptericola_variabilis|t__SGB17153_group	0.022108273471141197	0.007186961626671291
7	k__Bacteria|p__Actinobacteria|c__Actinobacteria|o__Bifidobacteriales|f__Bifidobacteriaceae|g__Bifidobacterium|s__Bifidobacterium_breve|t__SGB17247	0.019911840994750442	0.00465716065875525
8	k__Bacteria|p__Firmicutes|c__Bacilli|o__Lactobacillales|f__Streptococcaceae|g__Streptococcus|s__Streptococcus_salivarius|t__SGB8007_group	0.019687338694468367	0.00633626623839904
9	k__Bacteria|p__Firmicutes|c__Clostridia|o__Clostridiales|f__Ruminococcaceae|g__Ruthenibacterium|s__Ruthenibacterium_lactatiformans|t__SGB15271	0.018903506074512192	0.005750032264515225
10	k__Bacteria|p__Firmicutes|c__Clostridia|o__Clostridiales|f__Lachnospiraceae|g__Lacrimispora|s__Lacrimispora_amygdalina|t__SGB4716	0.017012938687326954	0.005696599053298493
11	k__Bacteria|p__Firmicutes|c__Clostridia|o__Clostridiales|f__Lachnospiraceae|g__Lachnospiraceae_unclassified|s__Lachnospiraceae_bacterium|t__SGB4767	0.016953976978279404	0.005868971698326645
12	k__Bacteria|p__Bacteroidetes|c__Bacteroidia|o__Bacteroidales|f__Bacteroidaceae|g__Bacteroides|s__Bacteroides_uniformis|t__SGB1836_group	0.013120132024839092	0.0036006577003273752
13	k__Bacteria|p__Firmicutes|c__Clostridia|o__Clostridiales|f__Peptostreptococcaceae|g__GGB4456|s__GGB4456_SGB6141|t__SGB6141	0.012694520719162751	0.0056537503444470715
14	k__Bacteria|p__Bacteroidetes|c__Bacteroidia|o__Bacteroidales|f__Tannerellaceae|g__Parabacteroides|s__Parabacteroides_distasonis|t__SGB1934	0.011204137583657426	0.003486173982949331
15	k__Bacteria|p__Firmicutes|c__Clostridia|o__Clostridiales|f__Clostridiaceae|g__Clostridium|s__Clostridium_sp_NSJ_42|t__SGB6174_group	0.011084722755550638	0.0040174623927322975
16	k__Bacteria|p__Firmicutes|c__Clostridia|o__Clostridiales|f__Lachnospiraceae|g__Lachnospiraceae_unclassified|s__Lachnospiraceae_unclassified_SGB4882|t__SGB4882	0.010839536717589604	0.0027227406596457135
17	k__Bacteria|p__Firmicutes|c__Negativicutes|o__Veillonellales|f__Veillonellaceae|g__Dialister|s__Dialister_invisus|t__SGB5825_group	0.010505833791840271	0.004233988703582225
18	k__Bacteria|p__Firmicutes|c__Erysipelotrichia|o__Erysipelotrichales|f__Erysipelotrichaceae|g__Faecalibacillus|s__Faecalibacillus_intestinalis|t__SGB6754	0.010426453743035307	0.004311979137370543
19	k__Bacteria|p__Firmicutes|c__Clostridia|o__Clostridiales|f__Lachnospiraceae|g__Lachnospira|s__Lachnospira_eligens|t__SGB5082_group	0.009477180283842958	0.0031000405267242277
20	k__Bacteria|p__Firmicutes|c__Clostridia|o__Clostridiales|f__Clostridiaceae|g__Clostridium|s__Clostridium_sp_AF20_17LB|t__SGB4714	0.00926763659748558	0.005047319498856593
21	k__Bacteria|p__Firmicutes|c__Clostridia|o__Clostridiales|f__Clostridiaceae|g__Clostridiaceae_unclassified|s__Clostridiaceae_bacterium|t__SGB4269	0.009225540662520446	0.003231219309526993
22	k__Bacteria|p__Proteobacteria|c__Gammaproteobacteria|o__Enterobacterales|f__Enterobacteriaceae|g__Escherichia|s__Escherichia_coli|t__SGB10068	0.009081654488517422	0.0018797192485407936
23	k__Bacteria|p__Firmicutes|c__Clostridia|o__Clostridiales|f__Peptostreptococcaceae|g__Romboutsia|s__Romboutsia_timonensis|t__SGB6148	0.008374645449465172	0.002605606766534261
24	k__Bacteria|p__Firmicutes|c__Clostridia|o__Clostridiales|f__Lachnospiraceae|g__GGB3463|s__GGB3463_SGB4621|t__SGB4621	0.008352012919481911	0.0031308692761474054
25	k__Bacteria|p__Bacteroidetes|c__Bacteroidia|o__Bacteroidales|f__Bacteroidaceae|g__Bacteroides|s__Bacteroides_fragilis|t__SGB1855_group	0.008242192599890142	0.0023505452312246405

## Sheet: Table S7
SGB	median NB siblings	median NB	W statistic	effect size r (positive r: higher values in the NB siblings group)	P	Padj
k__Bacteria|p__Firmicutes|c__Clostridia|o__Clostridiales|f__Lachnospiraceae|g__Fusicatenibacter|s__Fusicatenibacter_saccharivorans|t__SGB4874	1.94673	0	161.5	0.415081	0.00029621	0.00362701
k__Bacteria|p__Firmicutes|c__Clostridia|o__Clostridiales|f__Lachnospiraceae|g__Roseburia|s__Roseburia_faecis|t__SGB4925	1.24575	0	170	0.407484	0.00038179	0.00362701
k__Bacteria|p__Firmicutes|c__Clostridia|o__Clostridiales|f__Lachnospiraceae|g__Lachnospira|s__Lachnospira_eligens|t__SGB5082_group	0.97046	0	189	0.379993	0.000924	0.005852
k__Bacteria|p__Firmicutes|c__Clostridia|o__Clostridiales|f__Lachnospiraceae|g__Lachnospiraceae_unclassified|s__Eubacterium_rectale|t__SGB4933_group	1.57441	0	199	0.36276	0.0015644	0.0074309
k__Bacteria|p__Firmicutes|c__Negativicutes|o__Veillonellales|f__Veillonellaceae|g__Dialister|s__Dialister_invisus|t__SGB5825_group	0.64191	0	231	0.317278	0.00567542	0.0179722
k__Bacteria|p__Bacteroidetes|c__Bacteroidia|o__Bacteroidales|f__Rikenellaceae|g__Alistipes|s__Alistipes_putredinis|t__SGB2318	0.79251	0	228.5	0.319009	0.00541818	0.0179722
k__Bacteria|p__Firmicutes|c__Clostridia|o__Clostridiales|f__Ruminococcaceae|g__Faecalibacterium|s__Faecalibacterium_prausnitzii|t__SGB15342	2.17358	0.00973	223	0.305648	0.00770842	0.0209229
k__Bacteria|p__Firmicutes|c__Clostridia|o__Clostridiales|f__Lachnospiraceae|g__Roseburia|s__Roseburia_inulinivorans|t__SGB4940	0.17105	0	244	0.287222	0.0122818	0.0291692
k__Bacteria|p__Bacteroidetes|c__Bacteroidia|o__Bacteroidales|f__Bacteroidaceae|g__Bacteroides|s__Bacteroides_uniformis|t__SGB1836_group	1.78375	0.00177	244	0.271232	0.0180521	0.03811
k__Bacteria|p__Bacteroidetes|c__Bacteroidia|o__Bacteroidales|f__Rikenellaceae|g__Alistipes|s__Alistipes_onderdonkii|t__SGB2303	0.1019	0	286	0.21283	0.0635374	0.120721
k__Bacteria|p__Firmicutes|c__Clostridia|o__Clostridiales|f__Ruminococcaceae|g__Gemmiger|s__Gemmiger_formicilis|t__SGB15300	0.07305	0	295	0.207339	0.0706775	0.122079
k__Bacteria|p__Verrucomicrobia|c__Verrucomicrobiae|o__Verrucomicrobiales|f__Akkermansiaceae|g__Akkermansia|s__Akkermansia_muciniphila|t__SGB9226	0	0	315	0.196651	0.086462	0.136898
k__Bacteria|p__Actinobacteria|c__Actinobacteria|o__Bifidobacteriales|f__Bifidobacteriaceae|g__Bifidobacterium|s__Bifidobacterium_bifidum|t__SGB17256	0	0	310.5	0.190001	0.0976428	0.142709
k__Bacteria|p__Bacteroidetes|c__Bacteroidia|o__Bacteroidales|f__Rikenellaceae|g__Alistipes|s__Alistipes_finegoldii|t__SGB2301	0	0	335	0.141111	0.218629	0.296711
k__Bacteria|p__Proteobacteria|c__Gammaproteobacteria|o__Enterobacterales|f__Enterobacteriaceae|g__Enterobacter|s__Enterobacter_hormaechei|t__SGB10130_group	0	0	448	-0.0995562	0.385443	0.488228
k__Bacteria|p__Actinobacteria|c__Actinobacteria|o__Bifidobacteriales|f__Bifidobacteriaceae|g__Bifidobacterium|s__Bifidobacterium_longum|t__SGB17248	1.60047	1.16718	372	0.0596711	0.602924	0.677145
k__Bacteria|p__Bacteroidetes|c__Bacteroidia|o__Bacteroidales|f__Bacteroidales_unclassified|g__Phocaeicola|s__Phocaeicola_dorei|t__SGB1815	0	0	376.5	0.0591872	0.605867	0.677145
k__Bacteria|p__Actinobacteria|c__Actinobacteria|o__Bifidobacteriales|f__Bifidobacteriaceae|g__Bifidobacterium|s__Bifidobacterium_pseudocatenulatum|t__SGB17237	0	0	389	0.0388293	0.734982	0.775814
k__Bacteria|p__Bacteroidetes|c__Bacteroidia|o__Bacteroidales|f__Bacteroidaceae|g__Bacteroides|s__Bacteroides_fragilis|t__SGB1855_group	0	0	392	0.0316894	0.782347	0.782347

## Sheet: Table S8
MetaCyc pathway	median HC	median NB	W statistic	effect size r (positive r: higher values in the HC group)	P	Padj
PWY-622: starch biosynthesis	1.19391	0.58708	1865	0.313248	8.67337e-05	0.0125495
PWY-6630: superpathway of L-tyrosine biosynthesis	1.57091	1.0581	1910	0.300387	0.000167327	0.0125495
GLYCOCAT-PWY: glycogen degradation I	1.1257	0.433832	1996	0.275807	0.000548556	0.0205708
PWY-6628: superpathway of L-phenylalanine biosynthesis	1.92537	1.54111	1985	0.278951	0.000473626	0.0205708
PWY-6897: thiamine diphosphate salvage II	1.93008	1.40422	2075	0.253228	0.00150905	0.0452714
GLUCOSE1PMETAB-PWY: glucose and glucose-1-phosphate degradation	1.826	1.51002	2231	0.208642	0.00894179	0.0788981
PANTO-PWY: phosphopantothenate biosynthesis I	2.09702	1.73665	2228	0.209499	0.00866451	0.0788981
PANTOSYN-PWY: superpathway of coenzyme A biosynthesis I (bacteria)	2.18275	1.69646	2213	0.213786	0.00739012	0.0788981
PWY-3001: superpathway of L-isoleucine biosynthesis I	2.34089	2.09535	2225	0.210356	0.00839493	0.0788981
PWY-5121: superpathway of geranylgeranyl diphosphate biosynthesis II (via MEP)	1.35887	0.940218	2187	0.221217	0.00557397	0.0788981
PWY-5973: cis-vaccenate biosynthesis	2.0109	1.70571	2221	0.2115	0.00804718	0.0788981
PWY-6147: 6-hydroxymethyl-dihydropterin diphosphate biosynthesis I	1.54364	1.15092	2225	0.210356	0.00839493	0.0788981
PWY-6703: preQ0 biosynthesis	1.78903	1.32266	2188	0.220931	0.00563559	0.0788981
PWY-7234: inosine-5-phosphate biosynthesis III	1.34411	0.935343	2204	0.216358	0.00670879	0.0788981
PWY0-162: superpathway of pyrimidine ribonucleotides de novo biosynthesis	1.67434	1.44968	2141	0.234365	0.00331854	0.0788981
RIBOSYN2-PWY: flavin biosynthesis I (bacteria and plants)	2.09562	1.68719	2223	0.210928	0.00821941	0.0788981
THISYNARA-PWY: superpathway of thiamine diphosphate biosynthesis III (eukaryotes)	1.71146	1.33889	2195	0.218931	0.00608446	0.0788981
PWY-7282: 4-amino-2-methyl-5-diphosphomethylpyrimidine biosynthesis II	1.50915	1.07092	2240	0.206069	0.00982179	0.0818483
1CMET2-PWY: folate transformations III (E. coli)	2.3409	2.07291	2326	0.18149	0.0229625	0.0879244
ARGININE-SYN4-PWY: L-ornithine biosynthesis II	1.25082	0.847751	2336	0.178632	0.025205	0.0879244
ARGSYN-PWY: L-arginine biosynthesis I (via L-ornithine)	2.47409	2.21392	2316	0.184348	0.0208953	0.0879244
ARGSYNBSUB-PWY: L-arginine biosynthesis II (acetyl cycle)	2.48247	2.14529	2304	0.187777	0.0186304	0.0879244
DAPLYSINESYN-PWY: L-lysine biosynthesis I	1.45472	1.07971	2253	0.202354	0.0112292	0.0879244
GLUTORN-PWY: L-ornithine biosynthesis I	2.36769	2.12634	2297	0.189778	0.0174109	0.0879244
HISDEG-PWY: L-histidine degradation I	1.28087	0.794566	2319	0.18349	0.0214977	0.0879244
HSERMETANA-PWY: L-methionine biosynthesis III	2.10836	1.73346	2307	0.18692	0.0191755	0.0879244
NONMEVIPP-PWY: methylerythritol phosphate pathway I	2.60684	2.37838	2330	0.180346	0.0238378	0.0879244
PWY-1042: glycolysis IV	2.73567	2.39287	2321	0.182919	0.0219077	0.0879244
PWY-5154: L-arginine biosynthesis III (via N-acetyl-L-citrulline)	1.72987	1.46403	2289	0.192065	0.0161034	0.0879244
PWY-5941: glycogen degradation II	2.68219	2.3653	2314	0.184919	0.020502	0.0879244
PWY-6123: inosine-5-phosphate biosynthesis I	2.32758	1.96545	2330	0.180346	0.0238378	0.0879244
PWY-6124: inosine-5-phosphate biosynthesis II	2.28957	1.99023	2336	0.178632	0.025205	0.0879244
PWY-6151: S-adenosyl-L-methionine salvage I	2.54582	2.15183	2278	0.195209	0.0144469	0.0879244
PWY-6936: seleno-amino acid biosynthesis (plants)	1.7856	1.50961	2320	0.183204	0.0217019	0.0879244
PWY-7238: sucrose biosynthesis II	2.94905	2.61205	2263	0.199496	0.0124308	0.0879244
PWY-724: superpathway of L-lysine, L-threonine and L-methionine biosynthesis II	2.45149	2.20132	2310	0.186063	0.0197345	0.0879244
PWY-7357: thiamine phosphate formation from pyrithiamine and oxythiamine (yeast)	2.17254	1.8138	2259	0.200639	0.0119371	0.0879244
PWY-7400: L-arginine biosynthesis IV (archaebacteria)	2.05548	1.79602	2332	0.179775	0.0242862	0.0879244
PWY-7953: UDP-N-acetylmuramoyl-pentapeptide biosynthesis III (meso-diaminopimelate containing)	2.53279	2.23098	2321	0.182919	0.0219077	0.0879244
PWY0-1061: superpathway of L-alanine biosynthesis	1.02837	0.623986	2313	0.185205	0.0203077	0.0879244
PYRIDNUCSYN-PWY: NAD de novo biosynthesis I (from aspartate)	2.23663	2.02689	2274	0.196352	0.0138828	0.0879244
THRESYN-PWY: superpathway of L-threonine biosynthesis	2.31547	2.09367	2294	0.190636	0.0169101	0.0879244
VALSYN-PWY: L-valine biosynthesis	2.77194	2.64525	2331	0.180061	0.0240611	0.0879244
PWY0-845: superpathway of pyridoxal 5-phosphate biosynthesis and salvage	1.2246	0.811198	2339	0.177774	0.0259137	0.0883421
GLYCOGENSYNTH-PWY: glycogen biosynthesis I (from ADP-D-Glucose)	2.60978	2.25997	2347	0.175488	0.0278884	0.0929612
PWY-5384: sucrose degradation IV (sucrose phosphorylase)	1.55361	1.40035	2352	0.174059	0.0291873	0.095176
PYRIDOXSYN-PWY: pyridoxal 5-phosphate biosynthesis I	1.04455	0.562956	2355	0.173201	0.0299914	0.0957173
ASPASN-PWY: superpathway of L-aspartate and L-asparagine biosynthesis	1.76064	1.56172	2362	0.1712	0.031942	0.0963491
P41-PWY: pyruvate fermentation to acetate and (S)-lactate I	1.89594	1.59845	2363	0.170915	0.0322294	0.0963491
PWY-7117: C4 photosynthetic carbon assimilation cycle, PEPCK type	1.26259	1.00188	2367	0.169771	0.033401	0.0963491
PWY-7663: gondoate biosynthesis (anaerobic)	1.96167	1.79777	2361	0.171486	0.0316569	0.0963491
TRNA-CHARGING-PWY: tRNA charging	2.51537	2.25047	2366	0.170057	0.0331048	0.0963491
ANAEROFRUCAT-PWY: homolactic fermentation	1.77502	1.55272	2406	0.158625	0.0468601	0.0971998
ARO-PWY: chorismate biosynthesis I	2.65517	2.35711	2378	0.166627	0.0368126	0.0971998
BRANCHED-CHAIN-AA-SYN-PWY: superpathway of branched chain amino acid biosynthesis	2.54608	2.29183	2375	0.167485	0.035854	0.0971998
COBALSYN-PWY: superpathway of adenosylcobalamin salvage from cobinamide I	1.4448	1.06721	2394	0.162055	0.042302	0.0971998
COMPLETE-ARO-PWY: superpathway of aromatic amino acid biosynthesis	2.57413	2.26194	2404	0.159196	0.0460729	0.0971998
DTDPRHAMSYN-PWY: dTDP-&beta;-L-rhamnose biosynthesis	2.82116	2.49933	2380	0.166056	0.0374638	0.0971998
GLUCONEO-PWY: gluconeogenesis I	1.6191	1.35188	2401	0.160054	0.044913	0.0971998
ILEUSYN-PWY: L-isoleucine biosynthesis I (from threonine)	2.59913	2.35576	2375	0.167485	0.035854	0.0971998
PEPTIDOGLYCANSYN-PWY: peptidoglycan biosynthesis I (meso-diaminopimelate containing)	2.63058	2.36754	2400	0.16034	0.0445318	0.0971998
PWY-2942: L-lysine biosynthesis III	2.50258	2.28778	2394	0.162055	0.042302	0.0971998
PWY-5103: L-isoleucine biosynthesis III	2.49131	2.2444	2392	0.162626	0.04158	0.0971998
PWY-5667: CDP-diacylglycerol biosynthesis I	2.41233	2.06027	2415	0.156052	0.0505439	0.0971998
PWY-5686: UMP biosynthesis I	2.68055	2.43383	2415	0.156052	0.0505439	0.0971998
PWY-5695: inosine 5-phosphate degradation	2.463	2.22325	2408	0.158053	0.0476586	0.0971998
PWY-6163: chorismate biosynthesis from 3-dehydroquinate	2.63319	2.39285	2393	0.16234	0.0419397	0.0971998
PWY-6386: UDP-N-acetylmuramoyl-pentapeptide biosynthesis II (lysine-containing)	2.6701	2.41282	2389	0.163484	0.0405166	0.0971998
PWY-6387: UDP-N-acetylmuramoyl-pentapeptide biosynthesis I (meso-diaminopimelate containing)	2.6558	2.38783	2391	0.162912	0.0412229	0.0971998
PWY-6700: queuosine biosynthesis I (de novo)	2.35017	1.92148	2405	0.158911	0.0464651	0.0971998
PWY-6823: molybdopterin biosynthesis	1.34192	1.10441	2407	0.158339	0.0472579	0.0971998
PWY-6895: superpathway of thiamine diphosphate biosynthesis II	0.899515	0.670876	2381	0.16577	0.037793	0.0971998
PWY-6901: superpathway of glucose and xylose degradation	1.7807	1.63436	2384	0.164913	0.0387955	0.0971998
PWY-7198: pyrimidine deoxyribonucleotides de novo biosynthesis IV	1.04346	0.793081	2379	0.166342	0.037137	0.0971998
PWY-7790: UMP biosynthesis II	2.63453	2.39285	2411	0.157196	0.0488777	0.0971998
PWY-7791: UMP biosynthesis III	2.63453	2.39285	2411	0.157196	0.0488777	0.0971998
PWY-7977: L-methionine biosynthesis IV	2.36845	2.13753	2397	0.161197	0.0434048	0.0971998
PWY0-1319: CDP-diacylglycerol biosynthesis II	2.41233	2.06027	2414	0.156338	0.0501229	0.0971998
PWY-5097: L-lysine biosynthesis VI	2.53849	2.38272	2418	0.155195	0.0518245	0.098401
PWY-6317: D-galactose degradation I (Leloir pathway)	2.20927	1.88782	2425	0.153194	0.0549185	0.101701
PWY-7197: pyrimidine deoxyribonucleotide phosphorylation	1.17431	0.908992	2424	0.15348	0.0544673	0.101701
CITRULBIO-PWY: L-citrulline biosynthesis	1.43611	1.02763	2428	0.152337	0.0562909	0.102569
PWY-8004: Entner-Doudoroff pathway I	1.20045	0.981507	2429	0.152051	0.0567547	0.102569
PWY-6121: 5-aminoimidazole ribonucleotide biosynthesis I	2.54628	2.28789	2434	0.150622	0.0591214	0.104332
PWY-6385: peptidoglycan biosynthesis III (mycobacteria)	2.58041	2.3874	2433	0.150908	0.0586416	0.104332
PWY-841: superpathway of purine nucleotides de novo biosynthesis I	2.01193	1.80217	2437	0.149765	0.0605804	0.105663
PWY-5100: pyruvate fermentation to acetate and lactate II	1.90531	1.67093	2439	0.149193	0.0615695	0.106154
PWY-7229: superpathway of adenosine nucleotides de novo biosynthesis I	2.16848	1.97542	2441	0.148621	0.0625719	0.106657
PWY-7111: pyruvate fermentation to isobutanol (engineered)	2.39045	2.26904	2443	0.14805	0.0635879	0.107171
HISTSYN-PWY: L-histidine biosynthesis	2.41359	2.25933	2448	0.146621	0.0661874	0.1091
PWY-5484: glycolysis II (from fructose 6-phosphate)	1.71913	1.50881	2448	0.146621	0.0661874	0.1091
PWY-7208: superpathway of pyrimidine nucleobases salvage	1.58457	1.26229	2456	0.144334	0.0705282	0.114992
PWY-7221: guanosine ribonucleotides de novo biosynthesis	2.67387	2.51301	2460	0.143191	0.0727847	0.117395
ANAGLYCOLYSIS-PWY: glycolysis III (from glucose)	2.52982	2.26741	2470	0.140333	0.0786852	0.125561
BIOTIN-BIOSYNTHESIS-PWY: biotin biosynthesis I	1.07126	0.968749	2476	0.138618	0.0824085	0.128763
PWY-7345: superpathway of anaerobic sucrose degradation	1.31434	1.21877	2475	0.138904	0.0817782	0.128763
PWY-6122: 5-aminoimidazole ribonucleotide biosynthesis II	2.55494	2.34031	2479	0.137761	0.084323	0.129066
PWY-6277: superpathway of 5-aminoimidazole ribonucleotide biosynthesis	2.55494	2.34031	2479	0.137761	0.084323	0.129066
PWY-3841: folate transformations II (plants)	2.51612	2.35934	2483	0.136617	0.0869315	0.130397
PWY-7228: superpathway of guanosine nucleotides de novo biosynthesis I	1.85557	1.60025	2483	0.136617	0.0869315	0.130397
PWY-7199: pyrimidine deoxyribonucleosides salvage	2.07707	1.7924	2485	0.136046	0.08826	0.131079
PWY-6126: superpathway of adenosine nucleotides de novo biosynthesis II	1.94802	1.68201	2488	0.135188	0.0902834	0.13277
COA-PWY-1: superpathway of coenzyme A biosynthesis III (mammals)	2.47974	2.29052	2497	0.132616	0.0965781	0.140648
COA-PWY: coenzyme A biosynthesis I (prokaryotic)	2.41982	2.23246	2505	0.13033	0.102464	0.144996
PWY-4041: &gamma;-glutamyl cycle	1.07384	0.967188	2503	0.130901	0.100966	0.144996
PWY-7851: coenzyme A biosynthesis II (eukaryotic)	2.41827	2.23246	2504	0.130615	0.101713	0.144996
PWY-6609: adenine and adenosine salvage III	2.54481	2.31639	2510	0.1289	0.106285	0.147618
PWY66-429: fatty acid biosynthesis initiation (mitochondria)	2.39828	2.13941	2510	0.1289	0.106285	0.147618
GLYCOLYSIS: glycolysis I (from glucose 6-phosphate)	1.79053	1.59962	2521	0.125757	0.115089	0.15694
PHOSLIPSYN-PWY: superpathway of phospholipid biosynthesis I (bacteria)	1.45686	1.25807	2521	0.125757	0.115089	0.15694
PWY-6731: starch degradation III	1.25663	0.833125	2526	0.124328	0.119276	0.161184
PWY-6125: superpathway of guanosine nucleotides de novo biosynthesis II	1.69784	1.48564	2531	0.122898	0.123581	0.165511
PWY-2941: L-lysine biosynthesis II	1.1983	1.31198	3381	-0.12004	0.132555	0.175958
PWY-6519: 8-amino-7-oxononanoate biosynthesis I	1.05352	0.923933	2544	0.119183	0.135344	0.178084
PWY-621: sucrose degradation III (sucrose invertase)	1.38131	1.29301	2549	0.117754	0.140091	0.182727
COLANSYN-PWY: colanic acid building blocks biosynthesis	1.43335	1.16055	2554	0.116325	0.144966	0.187123
PWY-5989: stearate biosynthesis II (bacteria and plants)	1.04984	0.995811	2555	0.116039	0.145956	0.187123
GLCMANNANAUT-PWY: superpathway of N-acetylglucosamine, N-acetylmannosamine and N-acetylneuraminate degradation	1.2394	1.07933	2571	0.111466	0.162514	0.206586
PWY-4984: urea cycle	1.08297	0.710437	2587	0.106893	0.180451	0.225564
PWY-6270: isoprene biosynthesis I	2.02576	1.85961	2586	0.107179	0.179289	0.225564
CALVIN-PWY: Calvin-Benson-Bassham cycle	2.32399	2.1441	2589	0.106321	0.182793	0.226603
OANTIGEN-PWY: O-antigen building blocks biosynthesis (E. coli)	1.98527	1.92691	2591	0.10575	0.185157	0.227652
SER-GLYSYN-PWY: superpathway of L-serine and glycine biosynthesis I	2.07847	1.93317	2602	0.102606	0.198566	0.242153
FASYN-ELONG-PWY: fatty acid elongation -- saturated	1.29775	1.20229	2607	0.101177	0.20489	0.247851
PWY-7220: adenosine deoxyribonucleotides de novo biosynthesis II	1.38293	1.27999	2616	0.0986046	0.21664	0.257905
PWY-7222: guanosine deoxyribonucleotides de novo biosynthesis II	1.38293	1.27999	2616	0.0986046	0.21664	0.257905
PWY0-1296: purine ribonucleosides degradation	2.10506	1.96418	2631	0.0943174	0.237287	0.280261
PWY-7664: oleate biosynthesis IV (anaerobic)	1.2199	1.13717	2643	0.0908877	0.254778	0.298568
GLYCOLYSIS-E-D: superpathway of glycolysis and the Entner-Doudoroff pathway	1.02796	0.935761	2652	0.0883154	0.268472	0.312176
PWY-5188: tetrapyrrole biosynthesis I (from glutamate)	1.16274	0.931175	2656	0.0871722	0.274717	0.316981
UDPNAGSYN-PWY: UDP-N-acetyl-D-glucosamine biosynthesis I	1.87152	1.74056	2663	0.0851715	0.285883	0.327347
PWY-7560: methylerythritol phosphate pathway II	1.96703	1.83587	2671	0.082885	0.299016	0.339791
PWY0-862: (5Z)-dodecenoate biosynthesis I	1.12445	1.05634	2675	0.0817418	0.305731	0.344809
PWY-6282: palmitoleate biosynthesis I (from (5Z)-dodec-5-enoate)	1.1498	1.05183	2680	0.0803127	0.314264	0.351788
PWY-702: L-methionine biosynthesis II	1.24556	1.1273	2707	0.0725958	0.363021	0.39954
PWY4FS-7: phosphatidylglycerol biosynthesis I (plastidic)	1.24581	1.25014	2708	0.07231	0.364914	0.39954
PWY4FS-8: phosphatidylglycerol biosynthesis II (non-plastidic)	1.24581	1.25014	2708	0.07231	0.364914	0.39954
RHAMCAT-PWY: L-rhamnose degradation I	1.40195	1.21233	2714	0.0705952	0.376397	0.409127
PWY-6527: stachyose degradation	1.76742	1.68599	2787	0.049731	0.533201	0.575396
PENTOSE-P-PWY: pentose phosphate pathway	1.75911	1.78642	2795	0.0474445	0.552192	0.591635
PWY-5971: palmitate biosynthesis (type II fatty acid synthase)	1.03252	1.02777	2797	0.0468729	0.556992	0.592544
NONOXIPENT-PWY: pentose phosphate pathway (non-oxidative branch) I	2.03802	2.01609	3113	-0.0434432	0.586206	0.619232
PWY-6608: guanosine nucleotides degradation III	1.03546	1.01223	3095	-0.0382986	0.631313	0.662216
PWY-I9: L-cysteine biosynthesis VI (from L-methionine)	1.40709	1.41751	2838	0.0351547	0.659585	0.687067
PWY-5659: GDP-mannose biosynthesis	1.40029	1.21044	2864	0.0277236	0.728309	0.753423
PWY-8187: L-arginine degradation XIII (reductive Stickland reaction)	0.983375	0.901348	3042	-0.0231506	0.771758	0.792902
PWY-7237: myo-, chiro- and scyllo-inositol degradation	1.73093	1.69004	2897	0.0182919	0.818716	0.835425
PWY-8178: pentose phosphate pathway (non-oxidative branch) II	2.13297	2.13046	2918	0.0122898	0.877617	0.889476
PWY-7328: superpathway of UDP-glucose-derived O-antigen building blocks biosynthesis	1.16052	1.03188	2955	0.00171486	0.982857	0.989453
PWY0-1586: peptidoglycan maturation (meso-diaminopimelate containing)	2.35796	2.35375	2960	0.00028581	0.997143	0.997143

## Sheet: Table S9
MetaCyc pathway	median NB siblings	median NB	W statistic	effect size r (positive r: higher values in the NB siblings group)	P	Padj
GLYCOCAT-PWY: glycogen degradation I	1.77361	0.433832	136	0.432767	0.000161443	0.000403608
PWY-622: starch biosynthesis	1.58503	0.58708	257	0.241305	0.0354091	0.0354091
PWY-6628: superpathway of L-phenylalanine biosynthesis	2.38696	1.54111	161	0.393209	0.000608242	0.00101374
PWY-6630: superpathway of L-tyrosine biosynthesis	2.12091	1.0581	177	0.367891	0.00134033	0.00167541
PWY-6897: thiamine diphosphate salvage II	2.49597	1.40422	108	0.477072	3.19621e-05	0.000159811

[truncated: 9 more sheets: Table S10, Table S11, Table S12, Table S13, Table S14, Table S15, Table S16, Table S17, Table S18]
